# Supplementary material for: First isolation and genotyping of pathogenic Leptospira spp. from Austria
Source: Sci Rep. 2024 Feb 26;14:4467. doi: 10.1038/s41598-024-53775-w (PMC10897423; doi:10.1038/s41598-024-53775-w)
Supplement: Supplementary file 2 — Supplementary Tables. [file 41598_2024_53775_MOESM2_ESM.xlsx]

## Sheet: Supplementary Table 1
Supplementary Table 1. Epidemiological information on the individual cattle investigated in this study, Austria, November 2021 to September 2022.
Note: a limited amount of information was available from cattle sampled at slaughterhouses as part of the semi-targeted sampling protocol.
A separate Excel sheet containing the field dictionary is available in this Supplementary Material.
Cow ID	Federal state	Sex	Age	Breed	Production type cattle	Date of onset of the symptoms	Symptoms reported	Date of abortion	Trimester of gestation	Birth of weak calf	Onset of the fertility problems	Needed two or more inseminations to get pregnant	Abortion in first trimester	Abortion in third trimester
LORN-C1	Lower Austria	female	NA	Fleckvieh	dairy	NA	Abortion	2021-11-08	Third trimester	NA	NA	no	no	no
LORN-C2	Lower Austria	female	4	Fleckvieh	dairy	NA	Abortion	2021-11-20	Third trimester	no	NA	no	no	no
LORN-C3	Lower Austria	NA	NA	NA	NA	NA	NA	NA	NA	NA	NA	NA	NA	NA
LORN-C4	Lower Austria	NA	NA	NA	NA	NA	NA	NA	NA	NA	NA	NA	NA	NA
LORN-C5	Lower Austria	female	5	Fleckvieh	beef	2021-12-18	Abortion	2021-12-18	Third trimester	no	NA	no	no	yes
LORN-C5_2	Lower Austria	female	5	Fleckvieh	beef	2021-12-18	Abortion, Fertility disorders	2021-12-18	Third trimester	no	2021-12-18	no	no	yes
LORN-C6	Lower Austria	female	6	Fleckvieh	beef	2021-12-22	Abortion	2021-12-22	Second trimester	no	NA	no	no	no
LORN-C6_2	Lower Austria	female	6	Fleckvieh	beef	2021-12-22	Abortion	2021-12-22	Second trimester	no	NA	no	no	no
LORN-C7	Lower Austria	female	2	Fleckvieh	dairy	2022-01-10	Icterus	NA	NA	no	NA	no	no	no
LORN-C8	Lower Austria	female	4	Fleckvieh	dairy	2022-01-10	Abortion	2022-01-10	Third trimester	no	NA	no	no	no
LORN-C9	Lower Austria	NA	10	NA	NA	NA	NA	NA	NA	NA	NA	NA	NA	NA
LORN-C10	Lower Austria	NA	7	NA	NA	NA	NA	NA	NA	NA	NA	NA	NA	NA
LORN-C11	Lower Austria	female	11	Fleckvieh	dairy	2022-01-21	Abortion, Fertility disorders	2022-01-21	Third trimester	no	NA	yes	no	yes
LORN-C12	Lower Austria	NA	NA	NA	NA	NA	NA	NA	NA	NA	NA	NA	NA	NA
LORN-C13	Lower Austria	NA	NA	NA	NA	NA	NA	NA	NA	NA	NA	NA	NA	NA
LORN-C14	Lower Austria	NA	NA	NA	NA	NA	NA	NA	NA	NA	NA	NA	NA	NA
LORN-C15	Lower Austria	female	8	Fleckvieh	dairy	2022-01-12	Abortion	2022-01-12	Second trimester	no	NA	no	no	no
LORN-C16	Lower Austria	female	8	Fleckvieh	dairy	2015-11-13	Fertility disorders	NA	NA	no	2015-11-13	yes	no	no
LORN-C17	Lower Austria	female	3	Fleckvieh	dairy	2020-04-06	Fertility disorders	NA	NA	no	2020-04-06	yes	no	no
LORN-C18	Lower Austria	NA	NA	NA	NA	NA	NA	NA	NA	NA	NA	NA	NA	NA
LORN-C19	Lower Austria	NA	NA	NA	NA	NA	NA	NA	NA	NA	NA	NA	NA	NA
LORN-C20	Lower Austria	female	3	Fleckvieh	dairy	2021-06-07	Fertility disorders	NA	NA	yes	2021-06-07	yes	no	no
LORN-C21	Lower Austria	female	7	Fleckvieh	dairy	2021-08-11	Fertility disorders	NA	NA	no	2021-08-11	yes	no	no
LORN-C22	Lower Austria	female	5	Fleckvieh	dairy	2020-09-11	Fertility disorders	NA	NA	no	2020-09-11	yes	no	no
LORN-C23	Lower Austria	female	8	Fleckvieh	dairy	2022-01-31	Abortion, Fertility disorders	2022-01-31	First Trimester	no	2022-01-31	no	yes	no
LORN-C24	Lower Austria	female	8	Fleckvieh	dairy	2021-09-10	Fertility disorders	NA	NA	no	2021-09-10	yes	no	no
LORN-C25	Lower Austria	female	11	Fleckvieh	dairy	2021-09-11	Fertility disorders	NA	NA	no	2021-09-11	yes	no	no
LORN-C26	Lower Austria	NA	NA	NA	NA	NA	NA	NA	NA	NA	NA	NA	NA	NA
LORN-C27	Lower Austria	NA	NA	NA	NA	NA	NA	NA	NA	NA	NA	NA	NA	NA
LORN-C28	Lower Austria	NA	NA	NA	NA	NA	NA	NA	NA	NA	NA	NA	NA	NA
LORN-C29	Lower Austria	NA	NA	NA	NA	NA	NA	NA	NA	NA	NA	NA	NA	NA
LORN-C30	Lower Austria	NA	NA	NA	NA	NA	NA	NA	NA	NA	NA	NA	NA	NA
LORN-C31	Lower Austria	NA	NA	NA	NA	NA	NA	NA	NA	NA	NA	NA	NA	NA
LORN-C32	Lower Austria	NA	NA	NA	NA	NA	NA	NA	NA	NA	NA	NA	NA	NA
LORN-C33	Lower Austria	NA	NA	NA	NA	NA	NA	NA	NA	NA	NA	NA	NA	NA
LORN-C34	Lower Austria	NA	NA	NA	NA	NA	NA	NA	NA	NA	NA	NA	NA	NA
LORN-C35	Lower Austria	NA	NA	NA	NA	NA	NA	NA	NA	NA	NA	NA	NA	NA
LORN-C36	Lower Austria	NA	NA	NA	NA	NA	NA	NA	NA	NA	NA	NA	NA	NA
LORN-C37	Lower Austria	NA	NA	NA	NA	NA	NA	NA	NA	NA	NA	NA	NA	NA
LORN-C38	Lower Austria	NA	NA	NA	NA	NA	NA	NA	NA	NA	NA	NA	NA	NA
LORN-C39	Lower Austria	NA	NA	NA	NA	NA	NA	NA	NA	NA	NA	NA	NA	NA
LORN-C40	Lower Austria	NA	NA	NA	NA	NA	NA	NA	NA	NA	NA	NA	NA	NA
LORN-C41	Lower Austria	NA	NA	NA	NA	NA	NA	NA	NA	NA	NA	NA	NA	NA
LORN-C42	Lower Austria	NA	NA	NA	NA	NA	NA	NA	NA	NA	NA	NA	NA	NA
LORN-C43	Lower Austria	NA	NA	NA	NA	NA	NA	NA	NA	NA	NA	NA	NA	NA
LORN-C44	Lower Austria	NA	NA	NA	NA	NA	NA	NA	NA	NA	NA	NA	NA	NA
LORN-C45	Lower Austria	NA	NA	NA	NA	NA	NA	NA	NA	NA	NA	NA	NA	NA
LORN-C46	Lower Austria	NA	1	NA	NA	NA	NA	NA	NA	NA	NA	NA	NA	NA
LORN-C47	Lower Austria	NA	2	NA	NA	NA	NA	NA	NA	NA	NA	NA	NA	NA
LORN-C48	Lower Austria	NA	5	NA	NA	NA	NA	NA	NA	NA	NA	NA	NA	NA
LORN-C49	Lower Austria	NA	1	NA	NA	NA	NA	NA	NA	NA	NA	NA	NA	NA
LORN-C50	Lower Austria	NA	4	NA	NA	NA	NA	NA	NA	NA	NA	NA	NA	NA
LORN-C51	Lower Austria	NA	11	NA	NA	NA	NA	NA	NA	NA	NA	NA	NA	NA
LORN-C52	Lower Austria	NA	6	NA	NA	NA	NA	NA	NA	NA	NA	NA	NA	NA
LORN-C53	Lower Austria	NA	13	NA	NA	NA	NA	NA	NA	NA	NA	NA	NA	NA
LORN-C54	Lower Austria	NA	6	NA	NA	NA	NA	NA	NA	NA	NA	NA	NA	NA
LORN-C55	Lower Austria	NA	1	NA	NA	NA	NA	NA	NA	NA	NA	NA	NA	NA
LORN-C56	Lower Austria	NA	NA	NA	NA	NA	NA	NA	NA	NA	NA	NA	NA	NA
LORN-C57	Lower Austria	NA	NA	NA	NA	NA	NA	NA	NA	NA	NA	NA	NA	NA
LORN-C58	Lower Austria	NA	NA	NA	NA	NA	NA	NA	NA	NA	NA	NA	NA	NA
LORN-C59	Lower Austria	NA	NA	NA	NA	NA	NA	NA	NA	NA	NA	NA	NA	NA
LORN-C60	Lower Austria	NA	NA	NA	NA	NA	NA	NA	NA	NA	NA	NA	NA	NA
LORN-C61	Lower Austria	NA	NA	NA	NA	NA	NA	NA	NA	NA	NA	NA	NA	NA
LORN-C62	Lower Austria	NA	NA	NA	NA	NA	NA	NA	NA	NA	NA	NA	NA	NA
LORN-C63	Lower Austria	NA	NA	NA	NA	NA	NA	NA	NA	NA	NA	NA	NA	NA
LORN-C64	Lower Austria	NA	NA	NA	NA	NA	NA	NA	NA	NA	NA	NA	NA	NA
LORN-C65	Lower Austria	NA	NA	NA	NA	NA	NA	NA	NA	NA	NA	NA	NA	NA
LORN-C66	Lower Austria	NA	NA	NA	NA	NA	NA	NA	NA	NA	NA	NA	NA	NA
LORN-C67	Lower Austria	female	5	Fleckvieh	dairy	2020-12-22	Fertility disorders	NA	NA	no	2020-12-22	yes	no	no
LORN-C68	Lower Austria	female	6	Fleckvieh	dairy	2020-12-05	Fertility disorders	NA	NA	no	2019-11-27	yes	no	yes
LORN-C69	Lower Austria	female	6	Fleckvieh	dairy	2021-11-20	Abortion, Fertility disorders	2021-11-20	Third trimester	no	2021-11-20	yes	no	yes
LORN-C70	Lower Austria	female	3	Fleckvieh	dairy	NA	Abortion, Fertility disorders	NA	Second trimester	no	NA	yes	no	no
LORN-C71	Lower Austria	female	10	Fleckvieh	dairy	2021-04-11	Fertility disorders	NA	NA	no	NA	yes	no	no
LORN-C72	Lower Austria	female	3	Fleckvieh	dairy	2021-10-08	Fertility disorders, Decrease in milk production	NA	NA	yes	2021-10-08	yes	no	no
LORN-C73	Lower Austria	female	4	Fleckvieh	dairy	2021-10-30	Fertility disorders	NA	NA	no	2021-10-30	yes	no	no
LORN-C74	Lower Austria	female	3	Fleckvieh	dairy	2022-01-15	Fertility disorders	NA	NA	no	2022-01-15	yes	no	no
LORN-C75	Lower Austria	female	9	Fleckvieh	dairy	2021-12-02	Fertility disorders	NA	NA	no	2021-12-02	yes	no	no
LORN-C76	Lower Austria	NA	NA	NA	NA	NA	NA	NA	NA	NA	NA	NA	NA	NA
LORN-C77	Lower Austria	NA	NA	NA	NA	NA	NA	NA	NA	NA	NA	NA	NA	NA
LORN-C78	Lower Austria	NA	NA	NA	NA	NA	NA	NA	NA	NA	NA	NA	NA	NA
LORN-C79	Lower Austria	NA	NA	NA	NA	NA	NA	NA	NA	NA	NA	NA	NA	NA
LORN-C80	Lower Austria	NA	NA	NA	NA	NA	NA	NA	NA	NA	NA	NA	NA	NA
LORN-C81	Lower Austria	NA	NA	NA	NA	NA	NA	NA	NA	NA	NA	NA	NA	NA
LORN-C82	Lower Austria	NA	NA	NA	NA	NA	NA	NA	NA	NA	NA	NA	NA	NA
LORN-C83	Lower Austria	NA	NA	NA	NA	NA	NA	NA	NA	NA	NA	NA	NA	NA
LORN-C84	Lower Austria	NA	NA	NA	NA	NA	NA	NA	NA	NA	NA	NA	NA	NA
LORN-C85	Lower Austria	NA	NA	NA	NA	NA	NA	NA	NA	NA	NA	NA	NA	NA
LORN-C86	Lower Austria	NA	NA	NA	NA	NA	NA	NA	NA	NA	NA	NA	NA	NA
LORN-C87	Lower Austria	NA	NA	NA	NA	NA	NA	NA	NA	NA	NA	NA	NA	NA
LORN-C88	Lower Austria	NA	10	NA	NA	NA	NA	NA	NA	NA	NA	NA	NA	NA
LORN-C89	Lower Austria	NA	6	NA	NA	NA	NA	NA	NA	NA	NA	NA	NA	NA
LORN-C90	Lower Austria	NA	4	NA	NA	NA	NA	NA	NA	NA	NA	NA	NA	NA
LORN-C91	Lower Austria	NA	2	NA	NA	NA	NA	NA	NA	NA	NA	NA	NA	NA
LORN-C92	Lower Austria	NA	8	NA	NA	NA	NA	NA	NA	NA	NA	NA	NA	NA
LORN-C93	Lower Austria	NA	6	NA	NA	NA	NA	NA	NA	NA	NA	NA	NA	NA
LORN-C94	Lower Austria	NA	6	NA	NA	NA	NA	NA	NA	NA	NA	NA	NA	NA
LORN-C95	Lower Austria	NA	8	NA	NA	NA	NA	NA	NA	NA	NA	NA	NA	NA
LORN-C96	Lower Austria	NA	1	NA	NA	NA	NA	NA	NA	NA	NA	NA	NA	NA
LORN-C97	Lower Austria	NA	1	NA	NA	NA	NA	NA	NA	NA	NA	NA	NA	NA
LORN-C98	Lower Austria	NA	NA	NA	NA	NA	NA	NA	NA	NA	NA	NA	NA	NA
LORN-C99	Lower Austria	NA	3	NA	NA	NA	NA	NA	NA	NA	NA	NA	NA	NA
LORN-C100	Lower Austria	NA	4	NA	NA	NA	NA	NA	NA	NA	NA	NA	NA	NA
LORN-C101	Lower Austria	NA	4	NA	NA	NA	NA	NA	NA	NA	NA	NA	NA	NA
LORN-C102	Lower Austria	NA	6	NA	NA	NA	NA	NA	NA	NA	NA	NA	NA	NA
LORN-C103	Lower Austria	NA	7	NA	NA	NA	NA	NA	NA	NA	NA	NA	NA	NA
LORN-C104	Lower Austria	NA	6	NA	NA	NA	NA	NA	NA	NA	NA	NA	NA	NA
LORN-C105	Lower Austria	NA	5	NA	NA	NA	NA	NA	NA	NA	NA	NA	NA	NA
LORN-C106	Lower Austria	NA	1	NA	NA	NA	NA	NA	NA	NA	NA	NA	NA	NA
LORN-C107	Lower Austria	NA	1	NA	NA	NA	NA	NA	NA	NA	NA	NA	NA	NA
LORN-C108	Lower Austria	NA	1	NA	NA	NA	NA	NA	NA	NA	NA	NA	NA	NA
LORN-C109	Lower Austria	NA	2	NA	NA	NA	NA	NA	NA	NA	NA	NA	NA	NA
LORN-C110	Lower Austria	NA	2	NA	NA	NA	NA	NA	NA	NA	NA	NA	NA	NA
LORN-C111	Lower Austria	NA	2	NA	NA	NA	NA	NA	NA	NA	NA	NA	NA	NA
LORN-C112	Lower Austria	NA	2	NA	NA	NA	NA	NA	NA	NA	NA	NA	NA	NA
LORN-C113	Lower Austria	NA	1	NA	NA	NA	NA	NA	NA	NA	NA	NA	NA	NA
LORN-C114	Lower Austria	NA	1	NA	NA	NA	NA	NA	NA	NA	NA	NA	NA	NA
LORN-C115	Lower Austria	NA	1	NA	NA	NA	NA	NA	NA	NA	NA	NA	NA	NA
LORN-C116	Lower Austria	NA	1	NA	NA	NA	NA	NA	NA	NA	NA	NA	NA	NA
LORN-C117	Lower Austria	NA	1	NA	NA	NA	NA	NA	NA	NA	NA	NA	NA	NA
LORN-C118	Lower Austria	NA	10	NA	NA	NA	NA	NA	NA	NA	NA	NA	NA	NA
LORN-C119	Lower Austria	NA	3	NA	NA	NA	NA	NA	NA	NA	NA	NA	NA	NA
LORN-C120	Lower Austria	NA	13	NA	NA	NA	NA	NA	NA	NA	NA	NA	NA	NA
LORN-C121	Lower Austria	NA	1	NA	NA	NA	NA	NA	NA	NA	NA	NA	NA	NA
LORN-C122	Lower Austria	NA	1	NA	NA	NA	NA	NA	NA	NA	NA	NA	NA	NA
LORN-C123	Lower Austria	NA	5	NA	NA	NA	NA	NA	NA	NA	NA	NA	NA	NA
LORN-C124	Lower Austria	NA	5	NA	NA	NA	NA	NA	NA	NA	NA	NA	NA	NA
LORN-C125	Lower Austria	NA	9	NA	NA	NA	NA	NA	NA	NA	NA	NA	NA	NA
LORN-C126	Lower Austria	NA	16	NA	NA	NA	NA	NA	NA	NA	NA	NA	NA	NA
LORN-C127	Lower Austria	NA	6	NA	NA	NA	NA	NA	NA	NA	NA	NA	NA	NA
LORN-C128	Lower Austria	NA	7	NA	NA	NA	NA	NA	NA	NA	NA	NA	NA	NA
LORN-C129	Lower Austria	NA	6	NA	NA	NA	NA	NA	NA	NA	NA	NA	NA	NA
LORN-C130	Lower Austria	NA	8	NA	NA	NA	NA	NA	NA	NA	NA	NA	NA	NA
LORN-C131	Lower Austria	NA	7	NA	NA	NA	NA	NA	NA	NA	NA	NA	NA	NA
LORN-C132	Lower Austria	NA	8	NA	NA	NA	NA	NA	NA	NA	NA	NA	NA	NA
LORN-C133	Lower Austria	NA	2	NA	NA	NA	NA	NA	NA	NA	NA	NA	NA	NA
LORN-C134	Lower Austria	NA	3	NA	NA	NA	NA	NA	NA	NA	NA	NA	NA	NA
LORN-C135	Lower Austria	NA	3	NA	NA	NA	NA	NA	NA	NA	NA	NA	NA	NA
LORN-C136	Lower Austria	NA	5	NA	NA	NA	NA	NA	NA	NA	NA	NA	NA	NA
LORN-C137	Lower Austria	NA	1	NA	NA	NA	NA	NA	NA	NA	NA	NA	NA	NA
LORN-C138	Lower Austria	NA	NA	NA	NA	NA	NA	NA	NA	NA	NA	NA	NA	NA
LORN-C139	Lower Austria	NA	NA	NA	NA	NA	NA	NA	NA	NA	NA	NA	NA	NA
LORN-C140	Lower Austria	NA	NA	NA	NA	NA	NA	NA	NA	NA	NA	NA	NA	NA
LORN-C141	Lower Austria	NA	1	NA	NA	NA	NA	NA	NA	NA	NA	NA	NA	NA
LORN-C142	Lower Austria	NA	1	NA	NA	NA	NA	NA	NA	NA	NA	NA	NA	NA
LORN-C143	Lower Austria	NA	1	NA	NA	NA	NA	NA	NA	NA	NA	NA	NA	NA
LORN-C144	Lower Austria	NA	1	NA	NA	NA	NA	NA	NA	NA	NA	NA	NA	NA
LORN-C145	Lower Austria	NA	1	NA	NA	NA	NA	NA	NA	NA	NA	NA	NA	NA
LORN-C146	Lower Austria	NA	3	NA	NA	NA	NA	NA	NA	NA	NA	NA	NA	NA
LORN-C147	Lower Austria	NA	5	NA	NA	NA	NA	NA	NA	NA	NA	NA	NA	NA
LORN-C148	Lower Austria	NA	1	NA	NA	NA	NA	NA	NA	NA	NA	NA	NA	NA
LORN-C149	Lower Austria	NA	3	NA	NA	NA	NA	NA	NA	NA	NA	NA	NA	NA
LORN-C150	Lower Austria	NA	2	NA	NA	NA	NA	NA	NA	NA	NA	NA	NA	NA
LORN-C151	Lower Austria	NA	9	NA	NA	NA	NA	NA	NA	NA	NA	NA	NA	NA
LORN-C152	Lower Austria	NA	8	NA	NA	NA	NA	NA	NA	NA	NA	NA	NA	NA
LORN-C153	Lower Austria	NA	9	NA	NA	NA	NA	NA	NA	NA	NA	NA	NA	NA
LORN-C154	Lower Austria	NA	8	NA	NA	NA	NA	NA	NA	NA	NA	NA	NA	NA
LORN-C155	Lower Austria	NA	5	NA	NA	NA	NA	NA	NA	NA	NA	NA	NA	NA
LORN-C156	Lower Austria	NA	6	NA	NA	NA	NA	NA	NA	NA	NA	NA	NA	NA
LORN-C157	Lower Austria	NA	5	NA	NA	NA	NA	NA	NA	NA	NA	NA	NA	NA
LORN-C158	Lower Austria	NA	6	NA	NA	NA	NA	NA	NA	NA	NA	NA	NA	NA
LORN-C159	Lower Austria	NA	5	NA	NA	NA	NA	NA	NA	NA	NA	NA	NA	NA
LORN-C160	Lower Austria	NA	7	NA	NA	NA	NA	NA	NA	NA	NA	NA	NA	NA
LORN-C161	Lower Austria	NA	NA	NA	NA	NA	NA	NA	NA	NA	NA	NA	NA	NA
LORN-C162	Lower Austria	NA	4	NA	NA	NA	NA	NA	NA	NA	NA	NA	NA	NA
LORN-C163	Lower Austria	NA	6	NA	NA	NA	NA	NA	NA	NA	NA	NA	NA	NA
LORN-C164	Lower Austria	NA	5	NA	NA	NA	NA	NA	NA	NA	NA	NA	NA	NA
LORN-C165	Lower Austria	NA	1	NA	NA	NA	NA	NA	NA	NA	NA	NA	NA	NA
LORN-C166	Lower Austria	NA	1	NA	NA	NA	NA	NA	NA	NA	NA	NA	NA	NA
LORN-C167	Lower Austria	NA	13	NA	NA	NA	NA	NA	NA	NA	NA	NA	NA	NA
LORN-C168	Lower Austria	NA	13	NA	NA	NA	NA	NA	NA	NA	NA	NA	NA	NA
LORN-C169	Lower Austria	NA	1	NA	NA	NA	NA	NA	NA	NA	NA	NA	NA	NA
LORN-C170	Lower Austria	NA	1	NA	NA	NA	NA	NA	NA	NA	NA	NA	NA	NA
LORN-C171	Lower Austria	female	10	Fleckvieh	beef	2022-03-18	Abortion	2022-03-18	Second trimester	no	NA	no	no	no
LORN-C172	Lower Austria	female	3	Fleckvieh	beef	2021-05-21	Fertility disorders	NA	NA	yes	2021-05-21	no	no	no
LORN-C173	Lower Austria	female	3	Fleckvieh	beef	2022-02-03	Fertility disorders	NA	NA	no	2022-02-03	no	no	no
LORN-C174	Lower Austria	female	3	Fleckvieh	beef	2021-03-03	Fertility disorders	NA	NA	no	2021-03-03	no	no	no
LORN-C175	Lower Austria	female	3	Fleckvieh	beef	2021-12-15	Fertility disorders	NA	NA	no	2021-12-15	yes	no	no
LORN-C176	Lower Austria	female	3	Fleckvieh	dairy	2020-10-30	Fertility disorders	NA	NA	no	2020-10-30	yes	no	no
LORN-C177	Lower Austria	female	4	Fleckvieh	dairy	2021-05-24	Fertility disorders	NA	NA	no	2021-05-24	yes	no	no
LORN-C178	Lower Austria	female	6	Braunvieh	dairy	2017-12-20	Fertility disorders	NA	NA	no	2017-12-20	yes	no	no
LORN-C179	Lower Austria	female	8	Braunvieh	dairy	2016-04-12	Fertility disorders	NA	NA	no	2016-04-12	yes	no	no
LORN-C180	Lower Austria	female	10	Fleckvieh	dairy	2021-07-02	Fertility disorders	NA	NA	no	2021-07-02	yes	no	no
LORN-C181	Lower Austria	female	11	Fleckvieh	dairy	2020-12-01	Fertility disorders	NA	NA	no	2020-12-01	yes	no	no
LORN-C182	Lower Austria	female	8	Fleckvieh	dairy	2021-08-06	Abortion, Fertility disorders	NA	Second trimester	no	2021-08-06	yes	no	no
LORN-C183	Lower Austria	female	4	Fleckvieh	dairy	2021-02-21	Abortion, Fertility disorders	NA	Second trimester	no	2021-02-21	yes	no	no
LORN-C184	Lower Austria	female	8	Fleckvieh	dairy	2021-04-15	Fertility disorders	NA	NA	no	2021-04-15	yes	no	no
LORN-C185	Lower Austria	female	4	Fleckvieh	dairy	2021-11-12	Fertility disorders	NA	NA	no	2021-11-12	no	no	no
LORN-C186	Lower Austria	female	7	Fleckvieh	dairy	2022-02-26	Fertility disorders	NA	NA	no	2022-02-26	yes	no	no
LORN-C187	Lower Austria	female	10	Murbodner	dairy	2021-10-28	Fertility disorders	NA	NA	no	2021-10-28	yes	no	no
LORN-C188	Lower Austria	female	3	Fleckvieh	dairy	2022-04-01	Fertility disorders	NA	NA	no	2022-04-01	no	no	no
LORN-C189	Lower Austria	female	4	Fleckvieh	dairy	2020-11-06	Abortion, Fertility disorders	2020-11-06	Third trimester	no	2021-01-29	yes	no	no
LORN-C190	Lower Austria	female	7	Fleckvieh	dairy	2021-12-30	Fertility disorders	NA	NA	no	2021-12-30	yes	no	no
LORN-C191	Lower Austria	female	8	Fleckvieh	dairy	2020-04-01	Abortion, Fertility disorders	2021-08-20	First Trimester	no	2020-04-01	yes	yes	no
LORN-C192	Lower Austria	female	7	Fleckvieh	dairy	2021-07-21	Abortion, Fertility disorders	2021-07-21	Third trimester	no	2021-07-21	yes	no	yes
LORN-C193	Lower Austria	female	5	Fleckvieh	dairy	2022-04-27	Icterus	NA	NA	no	NA	no	no	no
LORN-C194	Lower Austria	female	8	Fleckvieh	dairy	2020-05-25	Fertility disorders	NA	NA	no	2020-05-25	yes	no	no
LORN-C195	Lower Austria	female	7	Fleckvieh	dairy	2021-08-31	Fertility disorders	NA	NA	no	2021-08-31	yes	no	no
LORN-C196	Lower Austria	NA	NA	NA	NA	NA	NA	NA	NA	NA	NA	NA	NA	NA
LORN-C197	Lower Austria	female	4	Fleckvieh	dairy	2022-05-06	Abortion	2022-05-06	Second trimester	no	NA	no	no	no
LORN-C198	Lower Austria	female	9	Fleckvieh	dairy	2022-02-21	Fertility disorders	NA	NA	no	2022-02-21	yes	no	no
LORN-C199	Lower Austria	female	6	Fleckvieh	dairy	2021-10-27	Fertility disorders	NA	NA	no	2021-10-27	yes	no	no
LORN-C200	Lower Austria	female	3	Fleckvieh	dairy	2021-10-11	Fertility disorders	NA	NA	no	2021-10-11	yes	no	no
LORN-C201	Lower Austria	female	10	Fleckvieh	dairy	2021-11-12	Fertility disorders	NA	NA	no	2021-11-12	yes	no	no
LORN-C202	Lower Austria	female	3	Fleckvieh	dairy	2021-12-07	Abortion, Fertility disorders	2021-12-07	First Trimester	no	2021-12-07	yes	yes	no
LORN-C203	Lower Austria	female	7	Fleckvieh	dairy	2022-03-31	Abortion, Fertility disorders	2022-03-31	Third trimester	no	2022-03-31	no	no	yes
LORN-C204	Lower Austria	female	3	Fleckvieh	dairy	2021-10-27	Fertility disorders	NA	NA	no	2021-10-27	yes	no	no
LORN-C205	Lower Austria	female	5	Fleckvieh	dairy	2022-01-02	Fertility disorders, Decrease in milk production	NA	NA	no	2220-01-02	yes	no	no
LORN-C206	Lower Austria	female	4	Fleckvieh	dairy	2022-01-02	Fertility disorders, Decrease in milk production	NA	NA	no	2022-01-02	yes	no	no
LORN-C207	Lower Austria	female	3	Fleckvieh	dairy	2021-01-14	Fertility disorders	NA	NA	no	2021-01-14	yes	no	no
LORN-C208	Lower Austria	female	12	Fleckvieh	dairy	2021-09-07	Fertility disorders, Decrease in milk production	NA	NA	no	2021-09-07	yes	no	no
LORN-C209	Lower Austria	female	3	Fleckvieh	dairy	2021-08-29	Fertility disorders, Decrease in milk production	NA	NA	no	2021-08-29	yes	no	no
LORN-C210	Lower Austria	female	5	Fleckvieh	dairy	2021-12-04	Abortion, Fertility disorders, Decrease in milk production	2021-03-26	First Trimester	no	2021-12-04	yes	no	no
LORN-C211	Lower Austria	female	5	Fleckvieh	dairy	2020-10-20	Fertility disorders	2021-10-20	Second trimester	no	2021-11-27	yes	no	no
LORN-C212	Lower Austria	female	3	Fleckvieh	dairy	2021-10-15	Fertility disorders	NA	NA	no	2021-10-15	yes	no	no
LORN-C213	Lower Austria	female	4	Fleckvieh	dairy	2020-02-07	Abortion, Fertility disorders	NA	Second trimester	no	2020-02-07	yes	no	no
LORN-C214	Lower Austria	female	8	Fleckvieh	dairy	2021-07-19	Fertility disorders	NA	NA	no	2021-07-19	yes	no	no
LORN-C215	Lower Austria	female	2	Fleckvieh	dairy	2022-01-05	Fertility disorders	NA	NA	no	2022-01-05	yes	no	no
LORN-C216	Lower Austria	female	3	Schwarzbunte	dairy	2021-08-30	Fertility disorders	NA	NA	no	2021-08-30	yes	no	no
LORN-C217	Lower Austria	female	7	Fleckvieh	beef	2021-12-22	NA	NA	NA	no	NA	no	no	no
LORN-C218	Lower Austria	female	5	Fleckvieh	beef	2021-12-22	Abortion, Fertility disorders	NA	First Trimester	no	NA	no	yes	no
LORN-C219	Lower Austria	female	8	Fleckvieh	beef	2021-12-22	NA	NA	NA	no	NA	no	no	no
LORN-C220	Lower Austria	female	13	Fleckvieh	beef	2021-12-22	NA	NA	NA	no	NA	no	no	no
LORN-C221	Lower Austria	female	2	Fleckvieh	beef	2021-12-22	NA	NA	NA	no	NA	no	no	no
LORN-C222	Lower Austria	female	5	Fleckvieh	beef	2021-12-22	NA	NA	NA	no	NA	no	no	no
LORN-C223	Lower Austria	female	4	Fleckvieh	beef	2021-12-22	NA	NA	NA	no	NA	no	no	no
LORN-C224	Lower Austria	female	4	Fleckvieh	beef	2021-12-22	NA	NA	NA	no	NA	no	no	no
LORN-C225	Lower Austria	NA	NA	NA	NA	NA	NA	NA	NA	NA	NA	NA	NA	NA
LORN-C226	Lower Austria	NA	NA	NA	NA	NA	NA	NA	NA	NA	NA	NA	NA	NA
LORN-C227	Lower Austria	NA	NA	NA	NA	NA	NA	NA	NA	NA	NA	NA	NA	NA
LORN-C228	Lower Austria	NA	NA	NA	NA	NA	NA	NA	NA	NA	NA	NA	NA	NA
LORN-C229	Lower Austria	NA	NA	NA	NA	NA	NA	NA	NA	NA	NA	NA	NA	NA
LORN-C230	Lower Austria	NA	NA	NA	NA	NA	NA	NA	NA	NA	NA	NA	NA	NA
LORN-C231	Lower Austria	NA	NA	NA	NA	NA	NA	NA	NA	NA	NA	NA	NA	NA
LORN-C232	Lower Austria	NA	NA	NA	NA	NA	NA	NA	NA	NA	NA	NA	NA	NA
LORN-C233	Lower Austria	NA	NA	NA	NA	NA	NA	NA	NA	NA	NA	NA	NA	NA
LORN-C234	Lower Austria	female	5	Fleckvieh	dairy	2022-05-24	Abortion, Fertility disorders	2022-05-24	Third trimester	no	2021-01-28	yes	no	yes
LORN-C235	Lower Austria	female	2	Fleckvieh	dairy	2021-12-30	Fertility disorders	NA	NA	no	2021-12-30	yes	no	no
LORN-C236	Lower Austria	female	3	Fleckvieh	dairy	2022-04-06	Fertility disorders	NA	NA	yes	2022-04-06	yes	no	no
LORN-C237	Lower Austria	female	4	Fleckvieh	dairy	2021-09-30	Fertility disorders	NA	NA	no	2021-09-30	yes	no	no
LORN-C238	Lower Austria	female	5	Fleckvieh	dairy	2021-07-16	Abortion, Fertility disorders	NA	First Trimester	no	2021-07-16	yes	yes	no
LORN-C239	Lower Austria	female	6	Fleckvieh	dairy	2021-09-29	Fertility disorders	NA	NA	no	2021-09-29	yes	no	no
LORN-C240	Lower Austria	female	2	Fleckvieh	dairy	2022-02-24	Fertility disorders	NA	NA	no	2022-02-24	yes	no	no
LORN-C241	Lower Austria	female	4	Fleckvieh	dairy	2021-06-10	Fertility disorders	NA	NA	no	2021-06-10	yes	no	no
LORN-C242	Lower Austria	female	3	Fleckvieh	dairy	2021-05-10	Fertility disorders	NA	NA	no	2021-05-10	yes	no	no
LORN-C243	Lower Austria	female	7	Fleckvieh	dairy	2017-12-31	Fertility disorders	NA	NA	no	2022-05-02	yes	no	no
LORN-C244	Lower Austria	female	4	Fleckvieh	dairy	2019-03-15	Fertility disorders	NA	NA	no	2019-03-15	yes	no	no
LORN-C245	Lower Austria	female	4	Fleckvieh	dairy	2020-12-16	Fertility disorders	NA	NA	no	2020-12-16	yes	no	no
LORN-C246	Lower Austria	female	8	Fleckvieh	dairy	2018-09-24	Fertility disorders	NA	NA	no	2019-09-24	yes	no	no
LORN-C247	Lower Austria	female	5	Fleckvieh	dairy	2021-04-08	Fertility disorders	NA	NA	no	2021-04-08	yes	no	no
LORN-C248	Lower Austria	female	1	NA	NA	NA	NA	NA	NA	NA	NA	NA	NA	NA
LORN-C249	Lower Austria	female	1	NA	NA	NA	NA	NA	NA	NA	NA	NA	NA	NA
LORN-C250	Lower Austria	male	1	NA	NA	NA	NA	NA	NA	NA	NA	NA	NA	NA
LORN-C251	Lower Austria	female	1	NA	NA	NA	NA	NA	NA	NA	NA	NA	NA	NA
LORN-C252	Lower Austria	male	1	NA	NA	NA	NA	NA	NA	NA	NA	NA	NA	NA
LORN-C253	Lower Austria	NA	3	NA	NA	NA	NA	NA	NA	NA	NA	NA	NA	NA
LORN-C254	Lower Austria	NA	6	NA	NA	NA	NA	NA	NA	NA	NA	NA	NA	NA
LORN-C255	Lower Austria	NA	2	NA	NA	NA	NA	NA	NA	NA	NA	NA	NA	NA
LORN-C256	Lower Austria	NA	13	NA	NA	NA	NA	NA	NA	NA	NA	NA	NA	NA
LORN-C257	Lower Austria	NA	5	NA	NA	NA	NA	NA	NA	NA	NA	NA	NA	NA
LORN-C258	Lower Austria	NA	9	NA	NA	NA	NA	NA	NA	NA	NA	NA	NA	NA
LORN-C259	Lower Austria	NA	1	NA	NA	NA	NA	NA	NA	NA	NA	NA	NA	NA
LORN-C260	Lower Austria	NA	1	NA	NA	NA	NA	NA	NA	NA	NA	NA	NA	NA
LORN-C261	Lower Austria	NA	1	NA	NA	NA	NA	NA	NA	NA	NA	NA	NA	NA
LORN-C262	Lower Austria	NA	1	NA	NA	NA	NA	NA	NA	NA	NA	NA	NA	NA
LORN-C263	Lower Austria	NA	1	NA	NA	NA	NA	NA	NA	NA	NA	NA	NA	NA
LORN-C264	Lower Austria	NA	1	NA	NA	NA	NA	NA	NA	NA	NA	NA	NA	NA
LORN-C265	Lower Austria	NA	3	NA	NA	NA	NA	NA	NA	NA	NA	NA	NA	NA
LORN-C266	Lower Austria	NA	2	NA	NA	NA	NA	NA	NA	NA	NA	NA	NA	NA
LORN-C267	Lower Austria	NA	1	NA	NA	NA	NA	NA	NA	NA	NA	NA	NA	NA
LORN-C268	Lower Austria	NA	1	NA	NA	NA	NA	NA	NA	NA	NA	NA	NA	NA
LORN-C269	Lower Austria	NA	1	NA	NA	NA	NA	NA	NA	NA	NA	NA	NA	NA
LORN-C270	Lower Austria	NA	4	NA	NA	NA	NA	NA	NA	NA	NA	NA	NA	NA
LORN-C271	Lower Austria	NA	1	NA	NA	NA	NA	NA	NA	NA	NA	NA	NA	NA
LORN-C272	Lower Austria	NA	1	NA	NA	NA	NA	NA	NA	NA	NA	NA	NA	NA
LORN-C273	Lower Austria	NA	5	NA	NA	NA	NA	NA	NA	NA	NA	NA	NA	NA
LORN-C274	Lower Austria	NA	8	NA	NA	NA	NA	NA	NA	NA	NA	NA	NA	NA
LORN-C275	Lower Austria	NA	13	NA	NA	NA	NA	NA	NA	NA	NA	NA	NA	NA
LORN-C276	Lower Austria	NA	3	NA	NA	NA	NA	NA	NA	NA	NA	NA	NA	NA
LORN-C277	Lower Austria	NA	8	NA	NA	NA	NA	NA	NA	NA	NA	NA	NA	NA
LORN-C278	Lower Austria	NA	8	NA	NA	NA	NA	NA	NA	NA	NA	NA	NA	NA
LORN-C279	Lower Austria	NA	4	NA	NA	NA	NA	NA	NA	NA	NA	NA	NA	NA
LORN-C280	Lower Austria	NA	6	NA	NA	NA	NA	NA	NA	NA	NA	NA	NA	NA
LORN-C281	Lower Austria	NA	8	NA	NA	NA	NA	NA	NA	NA	NA	NA	NA	NA
LORN-C282	Lower Austria	NA	3	NA	NA	NA	NA	NA	NA	NA	NA	NA	NA	NA
LORN-C283	Lower Austria	NA	3	NA	NA	NA	NA	NA	NA	NA	NA	NA	NA	NA
LORN-C284	Lower Austria	NA	2	NA	NA	NA	NA	NA	NA	NA	NA	NA	NA	NA
LORN-C285	Lower Austria	female	4	Fleckvieh	dairy	2022-04-05	Abortion, Fertility disorders, Decrease in milk production	2022-08-09	First Trimester	no	2022-04-05	yes	yes	no
LORN-C286	Lower Austria	female	5	Fleckvieh	dairy	2022-07-23	Abortion, Fertility disorders	2022-07-23	First Trimester	no	2021-01-08	no	yes	no
LORN-C287	Lower Austria	female	7	Fleckvieh	dairy	2022-07-19	Abortion, Fertility disorders	2022-07-19	First Trimester	no	2019-10-18	yes	yes	no
LORN-C288	Lower Austria	female	3	Schwarzbunte	dairy	2022-06-16	Fertility disorders	NA	NA	no	2022-04-30	yes	no	no
LORN-C289	Lower Austria	NA	2	NA	NA	NA	NA	NA	NA	NA	NA	NA	NA	NA
LORN-C290	Lower Austria	NA	1	NA	NA	NA	NA	NA	NA	NA	NA	NA	NA	NA
LORN-C291	Lower Austria	NA	1	NA	NA	NA	NA	NA	NA	NA	NA	NA	NA	NA
LORN-C292	Lower Austria	NA	6	NA	NA	NA	NA	NA	NA	NA	NA	NA	NA	NA
LORN-C293	Lower Austria	NA	14	NA	NA	NA	NA	NA	NA	NA	NA	NA	NA	NA
LORN-C294	Lower Austria	NA	6	NA	NA	NA	NA	NA	NA	NA	NA	NA	NA	NA
LORN-C295	Lower Austria	NA	9	NA	NA	NA	NA	NA	NA	NA	NA	NA	NA	NA
LORN-C296	Lower Austria	NA	5	NA	NA	NA	NA	NA	NA	NA	NA	NA	NA	NA
LORN-C297	Lower Austria	NA	6	NA	NA	NA	NA	NA	NA	NA	NA	NA	NA	NA
LORN-C298	Lower Austria	NA	3	NA	NA	NA	NA	NA	NA	NA	NA	NA	NA	NA
LORN-C299	Lower Austria	NA	6	NA	NA	NA	NA	NA	NA	NA	NA	NA	NA	NA
LORN-C300	Lower Austria	NA	4	NA	NA	NA	NA	NA	NA	NA	NA	NA	NA	NA
LORN-C301	Lower Austria	NA	2	NA	NA	NA	NA	NA	NA	NA	NA	NA	NA	NA
LORN-C302	Lower Austria	NA	2	NA	NA	NA	NA	NA	NA	NA	NA	NA	NA	NA
LORN-C303	Lower Austria	NA	2	NA	NA	NA	NA	NA	NA	NA	NA	NA	NA	NA
LORN-C304	Lower Austria	NA	2	NA	NA	NA	NA	NA	NA	NA	NA	NA	NA	NA
LORN-C305	Lower Austria	NA	4	NA	NA	NA	NA	NA	NA	NA	NA	NA	NA	NA
LORN-C306	Lower Austria	NA	8	NA	NA	NA	NA	NA	NA	NA	NA	NA	NA	NA
LORN-C307	Lower Austria	NA	5	NA	NA	NA	NA	NA	NA	NA	NA	NA	NA	NA
LORN-C308	Lower Austria	NA	3	NA	NA	NA	NA	NA	NA	NA	NA	NA	NA	NA
LORN-C309	Lower Austria	NA	3	NA	NA	NA	NA	NA	NA	NA	NA	NA	NA	NA
LORN-C310	Lower Austria	NA	8	NA	NA	NA	NA	NA	NA	NA	NA	NA	NA	NA
LORN-C311	Lower Austria	NA	5	NA	NA	NA	NA	NA	NA	NA	NA	NA	NA	NA
LORN-C312	Lower Austria	NA	2	NA	NA	NA	NA	NA	NA	NA	NA	NA	NA	NA
LORN-C313	Lower Austria	female	2	Fleckvieh	dairy	2022-08-09	Abortion, Fertility disorders	2022-08-09	Third trimester	NA	2022-09-08	no	no	no
LORN-C314	Lower Austria	female	10	Fleckvieh	dairy	2022-03-11	Fertility disorders	NA	NA	no	2022-03-11	yes	no	no
LORN-C315	Lower Austria	female	2	Fleckvieh	dairy	2022-08-16	Abortion, Fertility disorders	2022-08-16	Third trimester	NA	2022-08-16	no	no	no
LORN-C316	Lower Austria	female	9	Fleckvieh	dairy	2022-08-01	Abortion	2022-08-01	Third trimester	no	NA	no	no	no
LORN-C317	Lower Austria	female	7	Fleckvieh	dairy	2021-12-01	Fertility disorders	NA	NA	no	2021-12-01	yes	no	no
LORN-C318	Lower Austria	NA	6	NA	NA	NA	NA	NA	NA	NA	NA	NA	NA	NA
LORN-C319	Lower Austria	NA	1	NA	NA	NA	NA	NA	NA	NA	NA	NA	NA	NA
LORN-C320	Lower Austria	NA	7	NA	NA	NA	NA	NA	NA	NA	NA	NA	NA	NA
LORN-C321	Lower Austria	NA	7	NA	NA	NA	NA	NA	NA	NA	NA	NA	NA	NA
LORN-C322	Lower Austria	NA	3	NA	NA	NA	NA	NA	NA	NA	NA	NA	NA	NA
LORN-C323	Lower Austria	NA	1	NA	NA	NA	NA	NA	NA	NA	NA	NA	NA	NA
LORN-C324	Lower Austria	NA	1	NA	NA	NA	NA	NA	NA	NA	NA	NA	NA	NA
LORN-C325	Lower Austria	NA	9	NA	NA	NA	NA	NA	NA	NA	NA	NA	NA	NA
LORN-C326	Lower Austria	NA	8	NA	NA	NA	NA	NA	NA	NA	NA	NA	NA	NA
LORN-C327	Lower Austria	NA	2	NA	NA	NA	NA	NA	NA	NA	NA	NA	NA	NA
LORN-C328	Lower Austria	NA	2	NA	NA	NA	NA	NA	NA	NA	NA	NA	NA	NA
LORN-C329	Lower Austria	NA	2	NA	NA	NA	NA	NA	NA	NA	NA	NA	NA	NA
LORN-C330	Lower Austria	NA	3	NA	NA	NA	NA	NA	NA	NA	NA	NA	NA	NA
LORN-C331	Lower Austria	NA	10	NA	NA	NA	NA	NA	NA	NA	NA	NA	NA	NA
LORN-C332	Lower Austria	NA	9	NA	NA	NA	NA	NA	NA	NA	NA	NA	NA	NA
LORN-C333	Lower Austria	NA	6	NA	NA	NA	NA	NA	NA	NA	NA	NA	NA	NA
LORN-C334	Lower Austria	NA	2	NA	NA	NA	NA	NA	NA	NA	NA	NA	NA	NA
LORN-C335	Lower Austria	NA	1	NA	NA	NA	NA	NA	NA	NA	NA	NA	NA	NA
LORN-C336	Lower Austria	NA	1	NA	NA	NA	NA	NA	NA	NA	NA	NA	NA	NA
LORN-C337	Lower Austria	NA	1	NA	NA	NA	NA	NA	NA	NA	NA	NA	NA	NA
LORN-C338	Lower Austria	NA	6	NA	NA	NA	NA	NA	NA	NA	NA	NA	NA	NA
LORN-C339	Lower Austria	NA	9	NA	NA	NA	NA	NA	NA	NA	NA	NA	NA	NA
LORN-C340	Lower Austria	NA	1	NA	NA	NA	NA	NA	NA	NA	NA	NA	NA	NA
LORN-C341	Lower Austria	NA	1	NA	NA	NA	NA	NA	NA	NA	NA	NA	NA	NA
LORN-C342	Lower Austria	NA	1	NA	NA	NA	NA	NA	NA	NA	NA	NA	NA	NA
LORN-C343	Lower Austria	NA	10	NA	NA	NA	NA	NA	NA	NA	NA	NA	NA	NA
LORN-C344	Lower Austria	NA	1	NA	NA	NA	NA	NA	NA	NA	NA	NA	NA	NA
LORN-C345	Lower Austria	NA	7	NA	NA	NA	NA	NA	NA	NA	NA	NA	NA	NA
LORN-C346	Lower Austria	NA	3	NA	NA	NA	NA	NA	NA	NA	NA	NA	NA	NA
LORN-C347	Lower Austria	NA	3	NA	NA	NA	NA	NA	NA	NA	NA	NA	NA	NA
LORN-C348	Lower Austria	NA	6	NA	NA	NA	NA	NA	NA	NA	NA	NA	NA	NA
LORN-C349	Lower Austria	NA	7	NA	NA	NA	NA	NA	NA	NA	NA	NA	NA	NA
LORN-C350	Lower Austria	NA	3	NA	NA	NA	NA	NA	NA	NA	NA	NA	NA	NA
LORN-C351	Lower Austria	NA	4	NA	NA	NA	NA	NA	NA	NA	NA	NA	NA	NA
LORN-C352	Lower Austria	NA	5	NA	NA	NA	NA	NA	NA	NA	NA	NA	NA	NA
LORN-C353	Lower Austria	NA	10	NA	NA	NA	NA	NA	NA	NA	NA	NA	NA	NA
LORN-C354	Lower Austria	NA	3	NA	NA	NA	NA	NA	NA	NA	NA	NA	NA	NA
LORN-C355	Lower Austria	NA	7	NA	NA	NA	NA	NA	NA	NA	NA	NA	NA	NA
LORN-C356	Lower Austria	NA	6	NA	NA	NA	NA	NA	NA	NA	NA	NA	NA	NA
LORN-C357	Lower Austria	NA	5	NA	NA	NA	NA	NA	NA	NA	NA	NA	NA	NA
LORN-C358	Lower Austria	NA	7	NA	NA	NA	NA	NA	NA	NA	NA	NA	NA	NA
LORN-C359	Lower Austria	NA	6	NA	NA	NA	NA	NA	NA	NA	NA	NA	NA	NA
LORN-C360	Lower Austria	NA	2	NA	NA	NA	NA	NA	NA	NA	NA	NA	NA	NA
LORN-C361	Lower Austria	NA	2	NA	NA	NA	NA	NA	NA	NA	NA	NA	NA	NA
LORN-C362	Lower Austria	NA	6	NA	NA	NA	NA	NA	NA	NA	NA	NA	NA	NA
LORN-C363	Lower Austria	NA	6	NA	NA	NA	NA	NA	NA	NA	NA	NA	NA	NA
LORN-C364	Lower Austria	NA	2	NA	NA	NA	NA	NA	NA	NA	NA	NA	NA	NA
LORN-C365	Lower Austria	NA	1	NA	NA	NA	NA	NA	NA	NA	NA	NA	NA	NA
LORN-C366	Lower Austria	NA	1	NA	NA	NA	NA	NA	NA	NA	NA	NA	NA	NA
LORN-C367	Lower Austria	NA	1	NA	NA	NA	NA	NA	NA	NA	NA	NA	NA	NA
LORN-C368	Lower Austria	NA	1	NA	NA	NA	NA	NA	NA	NA	NA	NA	NA	NA
LORN-C369	Lower Austria	NA	2	NA	NA	NA	NA	NA	NA	NA	NA	NA	NA	NA
LORN-C370	Lower Austria	NA	2	NA	NA	NA	NA	NA	NA	NA	NA	NA	NA	NA
LORN-C371	Lower Austria	NA	7	NA	NA	NA	NA	NA	NA	NA	NA	NA	NA	NA
LORN-C372	Lower Austria	NA	9	NA	NA	NA	NA	NA	NA	NA	NA	NA	NA	NA
LORN-C373	Lower Austria	NA	13	NA	NA	NA	NA	NA	NA	NA	NA	NA	NA	NA
LORN-C374	Lower Austria	NA	8	NA	NA	NA	NA	NA	NA	NA	NA	NA	NA	NA
LORN-C375	Lower Austria	NA	7	NA	NA	NA	NA	NA	NA	NA	NA	NA	NA	NA
LORN-C376	Lower Austria	NA	8	NA	NA	NA	NA	NA	NA	NA	NA	NA	NA	NA
LORN-C377	Lower Austria	NA	6	NA	NA	NA	NA	NA	NA	NA	NA	NA	NA	NA
LORN-C378	Lower Austria	NA	8	NA	NA	NA	NA	NA	NA	NA	NA	NA	NA	NA
LORN-C379	Lower Austria	NA	2	NA	NA	NA	NA	NA	NA	NA	NA	NA	NA	NA
LORN-C380	Lower Austria	female	1	NA	NA	NA	NA	NA	NA	NA	NA	NA	NA	NA
LORN-C381	Lower Austria	female	1	NA	NA	NA	NA	NA	NA	NA	NA	NA	NA	NA
LORN-C382	Lower Austria	NA	5	NA	NA	NA	NA	NA	NA	NA	NA	NA	NA	NA
LORN-C383	Lower Austria	NA	2	NA	NA	NA	NA	NA	NA	NA	NA	NA	NA	NA
LORN-C384	Lower Austria	NA	2	NA	NA	NA	NA	NA	NA	NA	NA	NA	NA	NA
LORN-C385	Lower Austria	NA	2	NA	NA	NA	NA	NA	NA	NA	NA	NA	NA	NA
LORN-C386	Lower Austria	NA	3	NA	NA	NA	NA	NA	NA	NA	NA	NA	NA	NA
LORN-C387	Lower Austria	NA	2	NA	NA	NA	NA	NA	NA	NA	NA	NA	NA	NA
LORN-C388	Lower Austria	NA	6	NA	NA	NA	NA	NA	NA	NA	NA	NA	NA	NA
LORN-C389	Lower Austria	NA	5	NA	NA	NA	NA	NA	NA	NA	NA	NA	NA	NA
LORN-C390	Lower Austria	NA	8	NA	NA	NA	NA	NA	NA	NA	NA	NA	NA	NA
LORN-C391	Lower Austria	NA	5	NA	NA	NA	NA	NA	NA	NA	NA	NA	NA	NA
LORN-C392	Lower Austria	NA	6	NA	NA	NA	NA	NA	NA	NA	NA	NA	NA	NA
LORN-C393	Lower Austria	NA	5	NA	NA	NA	NA	NA	NA	NA	NA	NA	NA	NA
LORN-C394	Lower Austria	NA	6	NA	NA	NA	NA	NA	NA	NA	NA	NA	NA	NA
LORN-C395	Lower Austria	NA	9	NA	NA	NA	NA	NA	NA	NA	NA	NA	NA	NA
LORN-C396	Lower Austria	NA	4	NA	NA	NA	NA	NA	NA	NA	NA	NA	NA	NA
LORN-C397	Lower Austria	NA	6	NA	NA	NA	NA	NA	NA	NA	NA	NA	NA	NA
LORN-C398	Lower Austria	NA	10	NA	NA	NA	NA	NA	NA	NA	NA	NA	NA	NA
LORN-C399	Lower Austria	NA	6	NA	NA	NA	NA	NA	NA	NA	NA	NA	NA	NA
LORN-C400	Lower Austria	NA	1	NA	NA	NA	NA	NA	NA	NA	NA	NA	NA	NA
LORN-C401	Lower Austria	NA	1	NA	NA	NA	NA	NA	NA	NA	NA	NA	NA	NA
LORN-C402	Lower Austria	NA	1	NA	NA	NA	NA	NA	NA	NA	NA	NA	NA	NA
LORN-C403	Lower Austria	NA	1	NA	NA	NA	NA	NA	NA	NA	NA	NA	NA	NA
LORN-C404	Lower Austria	NA	1	NA	NA	NA	NA	NA	NA	NA	NA	NA	NA	NA
LORN-C405	Lower Austria	NA	1	NA	NA	NA	NA	NA	NA	NA	NA	NA	NA	NA
LORN-C406	Lower Austria	NA	1	NA	NA	NA	NA	NA	NA	NA	NA	NA	NA	NA
LORN-C407	Lower Austria	NA	1	NA	NA	NA	NA	NA	NA	NA	NA	NA	NA	NA
LORN-C408	Lower Austria	NA	1	NA	NA	NA	NA	NA	NA	NA	NA	NA	NA	NA
LORN-C409	Lower Austria	NA	1	NA	NA	NA	NA	NA	NA	NA	NA	NA	NA	NA
LORN-C410	Lower Austria	NA	7	NA	NA	NA	NA	NA	NA	NA	NA	NA	NA	NA

## Sheet: Supplementary Table 2
Supplementary Table 2. Epidemiological information on the farms enrolled in the targeted sampling protocol, Austria, November 2021 to September 2022.
A separate Excel sheet containing the field dictionary is available in this Supplementary Material.
Farm ID	Production type farm	Number of cattle on farm	Introduce cattle	Movement of cattle	Rodents seen on farm	Natural water sources	Abortion	Multiple inseminations	Other fertility issues	Reduction in milk production
LORN-F1	beef	62	yes	yes	yes	yes	rarely	rarely	rarely	NA
LORN-F2	dairy	60	no	yes	yes	yes	rarely	occasionally	rarely	rarely
LORN-F3	mixed	35	yes	yes	yes	yes	rarely	occasionally	never	NA
LORN-F4	dairy	36	yes	yes	yes	no	frequently	frequently	occasionally	rarely
LORN-F5	beef	60	no	yes	yes	yes	never	never	never	NA
LORN-F6	dairy	195	no	yes	yes	yes	rarely	occasionally	rarely	rarely
LORN-F7	dairy	65	no	yes	yes	yes	rarely	frequently	rarely	rarely
LORN-F8	mixed	110	yes	NA	yes	yes	rarely	occasionally	occasionally	rarely
LORN-F9	mixed	45	no	yes	yes	yes	never	occasionally	never	rarely
LORN-F10	dairy	130	no	yes	yes	no	rarely	occasionally	rarely	NA
LORN-F11	beef	22	yes	yes	yes	yes	rarely	occasionally	rarely	rarely
LORN-F12	mixed	64	yes	yes	yes	yes	occasionally	occasionally	rarely	rarely
LORN-F13	dairy	58	yes	yes	yes	yes	rarely	occasionally	occasionally	rarely
LORN-F14	mixed	63	no	yes	yes	yes	rarely	occasionally	rarely	rarely
LORN-F15	mixed	90	yes	yes	yes	yes	occasionally	occasionally	rarely	rarely
LORN-F16	dairy	90	no	yes	yes	yes	occasionally	frequently	occasionally	rarely
LORN-F17	mixed	80	yes	yes	yes	yes	rarely	rarely	never	NA
LORN-F18	dairy	96	no	yes	yes	yes	occasionally	frequently	occasionally	rarely
LORN-F19	mixed	66	no	yes	yes	yes	occasionally	occasionally	occasionally	rarely
LORN-F20	dairy	49	yes	yes	yes	no	rarely	rarely	occasionally	rarely
LORN-F21	dairy	65	no	yes	yes	yes	rarely	frequently	occasionally	rarely
LORN-F22	dairy	57	no	yes	yes	no	occasionally	frequently	rarely	rarely
LORN-F23	dairy	41	yes	yes	yes	no	rarely	frequently	occasionally	occasionally
LORN-F24	NA	NA	NA	NA	NA	NA	NA	NA	NA	NA
LORN-F25	dairy	49	no	yes	yes	yes	rarely	occasionally	rarely	rarely
LORN-F26	mixed	105	no	yes	yes	yes	rarely	rarely	rarely	rarely
LORN-F27	mixed	65	NA	NA	yes	yes	rarely	occasionally	rarely	rarely
LORN-F28	dairy	60	no	yes	yes	no	rarely	rarely	never	NA

## Sheet: Supplementary Table 3
Supplementary Table 3. Epidemiological information and PCR/culture results of the bovine samples investigated in this study, Austria, November 2021 to September 2022
A separate Excel sheet containing the field dictionary is available in this Supplementary Material.
Sample ID	Cow ID	Farm ID	Slaughterhouse ID	Sampling protocol	Date of sampling	Time of sampling	Time of arrival at the lab	Type of sample	PCR result	CT-value	Inoculation in the laboratory	On-farm inoculation	Time of on-farm inoculation	Usage of Bunsen-Burner	Time of observation of cultures	FCS added to culture	Date when FCS was added	Result culture	Date culture turned positive	Result cg-MLST
21143980-001	LORN-C1	LORN-F24	NA	targeted	2021-11-17	15:20:00	17:10:00	Urine	negative	NA	yes	no	NA	NA	12	no	NA	negative	NA	NA
21143980-002	LORN-C2	LORN-F27	NA	targeted	2021-11-24	15:12:00	17:00:00	Urine	negative	NA	yes	no	NA	NA	12	no	NA	negative	NA	NA
21143980-003	LORN-C3	LORN-F16	LORN-S1	targeted	2021-12-10	14:10:00	15:55:00	Kidney	negative	NA	yes	no	NA	NA	12	no	NA	negative	NA	NA
21143980-004	LORN-C4	LORN-F16	LORN-S1	targeted	2021-12-10	14:15:00	15:55:00	Kidney	negative	NA	yes	no	NA	NA	12	no	NA	negative	NA	NA
21143980-005	LORN-C5	LORN-F11	NA	targeted	2022-01-04	10:21:00	12:40:00	Urine	positive	26	yes	no	NA	NA	30	no	NA	negative	NA	NA
21143980-006	LORN-C6	LORN-F11	NA	targeted	2022-01-04	10:37:00	12:40:00	Urine	positive	25	yes	no	NA	NA	30	no	NA	negative	NA	NA
21143980-007	LORN-C7	LORN-F14	NA	targeted	2022-01-11	17:55:00	19:45:00	Urine	negative	NA	yes	no	NA	NA	12	no	NA	negative	NA	NA
21143980-008	LORN-C8	LORN-F16	NA	targeted	2022-01-14	10:17:00	12:07:00	Urine	negative	NA	yes	no	NA	NA	12	no	NA	negative	NA	NA
21143980-009	LORN-C9	LORN-F19	LORN-S2	targeted	2022-01-24	12:00:00	13:33:00	Urine	negative	NA	yes	no	NA	NA	12	no	NA	negative	NA	NA
21143980-010	LORN-C10	LORN-F19	LORN-S2	targeted	2022-01-24	11:57:00	13:33:00	Urine	negative	NA	yes	no	NA	NA	12	no	NA	negative	NA	NA
21143980-011	LORN-C9	LORN-F19	LORN-S2	targeted	2022-01-24	12:00:00	13:33:00	Kidney	negative	NA	yes	no	NA	NA	12	no	NA	negative	NA	NA
21143980-012	LORN-C10	LORN-F19	LORN-S2	targeted	2022-01-24	11:57:00	13:33:00	Kidney	negative	NA	yes	no	NA	NA	12	no	NA	negative	NA	NA
21143980-013	LORN-C11	LORN-F26	NA	targeted	2022-01-28	09:37:00	10:54:00	Urine	negative	NA	yes	no	NA	NA	12	no	NA	negative	NA	NA
21143980-014	LORN-C12	LORN-F9	LORN-S1	targeted	2022-01-31	12:11:00	13:42:00	Kidney	negative	NA	yes	no	NA	NA	12	no	NA	negative	NA	NA
21143980-015	LORN-C13	LORN-F9	LORN-S1	targeted	2022-01-31	12:15:00	13:42:00	Kidney	negative	NA	yes	no	NA	NA	12	no	NA	negative	NA	NA
21143980-016	LORN-C14	LORN-F9	LORN-S1	targeted	2022-01-31	12:18:00	13:42:00	Kidney	negative	NA	yes	no	NA	NA	12	no	NA	negative	NA	NA
21143980-017	LORN-C15	LORN-F28	NA	targeted	2022-02-01	09:47:00	11:52:00	Urine	negative	NA	yes	no	NA	NA	12	no	NA	negative	NA	NA
21143980-018	LORN-C16	LORN-F28	NA	targeted	2022-02-01	10:00:00	11:52:00	Urine	negative	NA	yes	no	NA	NA	12	no	NA	negative	NA	NA
21143980-019	LORN-C17	LORN-F28	NA	targeted	2022-02-01	10:15:00	11:52:00	Urine	negative	NA	yes	no	NA	NA	12	no	NA	negative	NA	NA
21143980-020	LORN-C18	LORN-F4	LORN-S2	targeted	2022-02-02	11:05:00	13:03:00	Urine	negative	NA	yes	no	NA	NA	12	no	NA	negative	NA	NA
21143980-021	LORN-C18	LORN-F4	LORN-S2	targeted	2022-02-02	11:05:00	13:03:00	Kidney	negative	NA	yes	no	NA	NA	12	no	NA	negative	NA	NA
21143980-022	LORN-C19	LORN-F4	LORN-S2	targeted	2022-02-02	11:15:00	13:03:00	Urine	negative	NA	yes	no	NA	NA	12	no	NA	negative	NA	NA
21143980-023	LORN-C19	LORN-F4	LORN-S2	targeted	2022-02-02	11:15:00	13:03:00	Kidney	negative	NA	yes	no	NA	NA	12	no	NA	negative	NA	NA
21143980-024	LORN-C20	LORN-F21	NA	targeted	2022-02-08	10:52:00	13:25:00	Urine	negative	NA	yes	no	NA	NA	12	no	NA	negative	NA	NA
21143980-025	LORN-C21	LORN-F21	NA	targeted	2022-02-08	11:05:00	13:25:00	Urine	negative	NA	yes	no	NA	NA	12	no	NA	negative	NA	NA
21143980-026	LORN-C22	LORN-F21	NA	targeted	2022-02-08	11:14:00	13:25:00	Urine	negative	NA	yes	no	NA	NA	12	no	NA	negative	NA	NA
21143980-027	LORN-C23	LORN-F10	NA	targeted	2022-02-10	10:18:00	11:48:00	Urine	negative	NA	yes	no	NA	NA	12	no	NA	negative	NA	NA
21143980-028	LORN-C24	LORN-F10	NA	targeted	2022-02-10	10:36:00	11:48:00	Urine	negative	NA	yes	no	NA	NA	12	no	NA	negative	NA	NA
21143980-029	LORN-C25	LORN-F10	NA	targeted	2022-02-10	10:48:00	11:48:00	Urine	negative	NA	yes	no	NA	NA	12	no	NA	negative	NA	NA
21143980-030	LORN-C26	NA	LORN-S2	semi-targeted	2022-02-11	09:22:00	12:25:00	Kidney	negative	NA	yes	no	NA	NA	12	no	NA	negative	NA	NA
21143980-031	LORN-C27	NA	LORN-S2	semi-targeted	2022-02-11	09:27:00	12:25:00	Kidney	negative	NA	yes	no	NA	NA	12	no	NA	negative	NA	NA
21143980-032	LORN-C28	NA	LORN-S2	semi-targeted	2022-02-11	09:33:00	12:25:00	Kidney	negative	NA	yes	no	NA	NA	12	no	NA	negative	NA	NA
21143980-033	LORN-C29	NA	LORN-S2	semi-targeted	2022-02-11	09:38:00	12:25:00	Kidney	negative	NA	yes	no	NA	NA	12	no	NA	negative	NA	NA
21143980-034	LORN-C30	NA	LORN-S2	semi-targeted	2022-02-11	09:43:00	12:25:00	Kidney	negative	NA	yes	no	NA	NA	12	no	NA	negative	NA	NA
21143980-035	LORN-C31	NA	LORN-S2	semi-targeted	2022-02-11	09:48:00	12:25:00	Kidney	negative	NA	yes	no	NA	NA	12	no	NA	negative	NA	NA
21143980-036	LORN-C32	NA	LORN-S2	semi-targeted	2022-02-11	09:52:00	12:25:00	Kidney	negative	NA	yes	no	NA	NA	12	no	NA	negative	NA	NA
21143980-037	LORN-C33	NA	LORN-S2	semi-targeted	2022-02-11	09:57:00	12:25:00	Kidney	negative	NA	yes	no	NA	NA	12	no	NA	negative	NA	NA
21143980-038	LORN-C34	NA	LORN-S2	semi-targeted	2022-02-11	10:03:00	12:25:00	Kidney	negative	NA	yes	no	NA	NA	12	no	NA	negative	NA	NA
21143980-039	LORN-C35	NA	LORN-S2	semi-targeted	2022-02-11	10:08:00	12:25:00	Kidney	negative	NA	yes	no	NA	NA	12	no	NA	negative	NA	NA
21143980-040	LORN-C36	NA	LORN-S1	semi-targeted	2022-02-15	11:01:00	13:55:00	Kidney	negative	NA	yes	no	NA	NA	12	no	NA	negative	NA	NA
21143980-041	LORN-C37	NA	LORN-S1	semi-targeted	2022-02-15	11:02:00	13:55:00	Kidney	negative	NA	yes	no	NA	NA	12	no	NA	negative	NA	NA
21143980-042	LORN-C38	NA	LORN-S1	semi-targeted	2022-02-15	11:03:00	13:55:00	Kidney	negative	NA	yes	no	NA	NA	12	no	NA	negative	NA	NA
21143980-043	LORN-C39	NA	LORN-S1	semi-targeted	2022-02-15	11:04:00	13:55:00	Kidney	negative	NA	yes	no	NA	NA	12	no	NA	negative	NA	NA
21143980-044	LORN-C40	NA	LORN-S1	semi-targeted	2022-02-15	11:05:00	13:55:00	Kidney	negative	NA	yes	no	NA	NA	12	no	NA	negative	NA	NA
21143980-045	LORN-C41	NA	LORN-S1	semi-targeted	2022-02-15	11:06:00	13:55:00	Kidney	negative	NA	yes	no	NA	NA	12	no	NA	negative	NA	NA
21143980-046	LORN-C42	NA	LORN-S1	semi-targeted	2022-02-15	11:07:00	13:55:00	Kidney	negative	NA	yes	no	NA	NA	12	no	NA	negative	NA	NA
21143980-047	LORN-C43	NA	LORN-S1	semi-targeted	2022-02-15	11:08:00	13:55:00	Kidney	negative	NA	yes	no	NA	NA	12	no	NA	negative	NA	NA
21143980-048	LORN-C44	NA	LORN-S1	semi-targeted	2022-02-15	11:09:00	13:55:00	Kidney	negative	NA	yes	no	NA	NA	12	no	NA	negative	NA	NA
21143980-049	LORN-C45	NA	LORN-S1	semi-targeted	2022-02-15	11:10:00	13:55:00	Kidney	negative	NA	yes	no	NA	NA	12	no	NA	negative	NA	NA
21143980-050	LORN-C46	NA	LORN-S3	semi-targeted	2022-02-17	11:41:00	16:25:00	Kidney	negative	NA	yes	no	NA	NA	12	no	NA	negative	NA	NA
21143980-051	LORN-C47	NA	LORN-S3	semi-targeted	2022-02-17	11:51:00	16:25:00	Kidney	negative	NA	yes	no	NA	NA	12	no	NA	negative	NA	NA
21143980-052	LORN-C48	NA	LORN-S3	semi-targeted	2022-02-17	12:05:00	16:25:00	Kidney	negative	NA	yes	no	NA	NA	12	no	NA	negative	NA	NA
21143980-053	LORN-C49	NA	LORN-S3	semi-targeted	2022-02-17	12:10:00	16:25:00	Kidney	negative	NA	yes	no	NA	NA	12	no	NA	negative	NA	NA
21143980-054	LORN-C50	NA	LORN-S3	semi-targeted	2022-02-17	13:03:00	16:25:00	Kidney	negative	NA	yes	no	NA	NA	12	no	NA	negative	NA	NA
21143980-055	LORN-C51	NA	LORN-S3	semi-targeted	2022-02-17	13:11:00	16:25:00	Kidney	negative	NA	yes	no	NA	NA	12	no	NA	negative	NA	NA
21143980-056	LORN-C52	NA	LORN-S3	semi-targeted	2022-02-17	13:20:00	16:25:00	Kidney	negative	NA	yes	no	NA	NA	12	no	NA	negative	NA	NA
21143980-057	LORN-C53	NA	LORN-S3	semi-targeted	2022-02-17	13:22:00	16:25:00	Kidney	negative	NA	yes	no	NA	NA	12	no	NA	negative	NA	NA
21143980-058	LORN-C54	NA	LORN-S3	semi-targeted	2022-02-17	13:25:00	16:25:00	Kidney	negative	NA	yes	no	NA	NA	12	no	NA	negative	NA	NA
21143980-059	LORN-C55	NA	LORN-S3	semi-targeted	2022-02-17	13:33:00	16:25:00	Kidney	negative	NA	yes	no	NA	NA	12	no	NA	negative	NA	NA
21143980-060	LORN-C56	LORN-F5	LORN-S4	targeted	2022-02-21	14:20:00	16:56:00	Urine	negative	NA	yes	no	NA	NA	12	no	NA	negative	NA	NA
21143980-061	LORN-C56	LORN-F5	LORN-S4	targeted	2022-02-21	14:32:00	16:56:00	Kidney	negative	NA	yes	no	NA	NA	12	no	NA	negative	NA	NA
21143980-062	LORN-C57	NA	LORN-S1	semi-targeted	2022-02-23	11:26:00	14:10:00	Kidney	negative	NA	yes	no	NA	NA	12	no	NA	negative	NA	NA
21143980-063	LORN-C58	NA	LORN-S1	semi-targeted	2022-02-23	11:27:00	14:10:00	Kidney	negative	NA	yes	no	NA	NA	12	no	NA	negative	NA	NA
21143980-064	LORN-C59	NA	LORN-S1	semi-targeted	2022-02-23	11:28:00	14:10:00	Kidney	negative	NA	yes	no	NA	NA	12	no	NA	negative	NA	NA
21143980-065	LORN-C60	NA	LORN-S1	semi-targeted	2022-02-23	11:29:00	14:10:00	Kidney	negative	NA	yes	no	NA	NA	12	no	NA	negative	NA	NA
21143980-066	LORN-C61	NA	LORN-S1	semi-targeted	2022-02-23	11:30:00	14:10:00	Kidney	negative	NA	yes	no	NA	NA	12	no	NA	negative	NA	NA
21143980-067	LORN-C62	NA	LORN-S1	semi-targeted	2022-02-23	11:31:00	14:10:00	Kidney	negative	NA	yes	no	NA	NA	12	no	NA	negative	NA	NA
21143980-068	LORN-C63	NA	LORN-S1	semi-targeted	2022-02-23	11:32:00	14:10:00	Kidney	negative	NA	yes	no	NA	NA	12	no	NA	negative	NA	NA
21143980-069	LORN-C64	NA	LORN-S1	semi-targeted	2022-02-23	11:33:00	14:10:00	Kidney	negative	NA	yes	no	NA	NA	12	no	NA	negative	NA	NA
21143980-070	LORN-C65	NA	LORN-S1	semi-targeted	2022-02-23	11:34:00	14:10:00	Kidney	negative	NA	yes	no	NA	NA	12	no	NA	negative	NA	NA
21143980-071	LORN-C66	NA	LORN-S1	semi-targeted	2022-02-23	11:35:00	14:10:00	Kidney	negative	NA	yes	no	NA	NA	12	no	NA	negative	NA	NA
21143980-072	LORN-C67	LORN-F22	NA	targeted	2022-02-28	11:05:00	13:35:00	Urine	negative	NA	yes	no	NA	NA	12	no	NA	negative	NA	NA
21143980-073	LORN-C68	LORN-F22	NA	targeted	2022-02-28	11:45:00	13:35:00	Urine	negative	NA	yes	no	NA	NA	12	no	NA	negative	NA	NA
21143980-074	LORN-C69	LORN-F22	NA	targeted	2022-02-28	11:49:00	13:35:00	Urine	negative	NA	yes	no	NA	NA	12	no	NA	negative	NA	NA
21143980-075	LORN-C70	LORN-F22	NA	targeted	2022-02-28	11:58:00	13:35:00	Urine	negative	NA	yes	no	NA	NA	12	no	NA	negative	NA	NA
21143980-076	LORN-C71	LORN-F22	NA	targeted	2022-02-28	12:10:00	13:35:00	Urine	negative	NA	yes	no	NA	NA	12	no	NA	negative	NA	NA
21143980-077	LORN-C72	LORN-F7	NA	targeted	2022-03-02	10:30:00	12:30:00	Urine	negative	NA	yes	no	NA	NA	12	no	NA	negative	NA	NA
21143980-078	LORN-C73	LORN-F7	NA	targeted	2022-03-02	10:10:00	12:30:00	Urine	negative	NA	yes	no	NA	NA	12	no	NA	negative	NA	NA
21143980-079	LORN-C74	LORN-F7	NA	targeted	2022-03-02	10:40:00	12:30:00	Urine	negative	NA	yes	no	NA	NA	12	no	NA	negative	NA	NA
21143980-080	LORN-C75	LORN-F7	NA	targeted	2022-03-02	10:23:00	12:30:00	Urine	negative	NA	yes	no	NA	NA	12	no	NA	negative	NA	NA
21143980-081	LORN-C76	NA	LORN-S5	semi-targeted	2022-03-03	10:16:00	12:55:00	Kidney	negative	NA	yes	no	NA	NA	12	no	NA	negative	NA	NA
21143980-082	LORN-C77	NA	LORN-S5	semi-targeted	2022-03-03	10:20:00	12:55:00	Kidney	negative	NA	yes	no	NA	NA	12	no	NA	negative	NA	NA
21143980-083	LORN-C78	NA	LORN-S5	semi-targeted	2022-03-03	10:24:00	12:55:00	Kidney	negative	NA	yes	no	NA	NA	12	no	NA	negative	NA	NA
21143980-084	LORN-C79	NA	LORN-S5	semi-targeted	2022-03-03	10:29:00	12:55:00	Kidney	negative	NA	yes	no	NA	NA	12	no	NA	negative	NA	NA
21143980-085	LORN-C80	NA	LORN-S5	semi-targeted	2022-03-03	11:38:00	12:55:00	Kidney	negative	NA	yes	no	NA	NA	12	no	NA	negative	NA	NA
21143980-086	LORN-C81	NA	LORN-S5	semi-targeted	2022-03-03	11:42:00	12:55:00	Kidney	negative	NA	yes	no	NA	NA	12	no	NA	negative	NA	NA
21143980-087	LORN-C82	NA	LORN-S5	semi-targeted	2022-03-03	11:46:00	12:55:00	Kidney	negative	NA	yes	no	NA	NA	12	no	NA	negative	NA	NA
21143980-088	LORN-C83	LORN-F3	LORN-S4	targeted	2022-03-05	09:14:00	12:10:00	Urine	negative	NA	yes	no	NA	NA	12	no	NA	negative	NA	NA
21143980-089	LORN-C83	LORN-F3	LORN-S4	targeted	2022-03-05	09:31:00	12:10:00	Kidney	negative	NA	yes	no	NA	NA	12	no	NA	negative	NA	NA
21143980-090	LORN-C84	LORN-F3	LORN-S4	targeted	2022-03-05	09:17:00	12:10:00	Urine	negative	NA	yes	no	NA	NA	12	no	NA	negative	NA	NA
21143980-091	LORN-C84	LORN-F3	LORN-S4	targeted	2022-03-05	09:37:00	12:10:00	Kidney	negative	NA	yes	no	NA	NA	12	no	NA	negative	NA	NA
21143980-092	LORN-C85	NA	LORN-S4	semi-targeted	2022-03-05	10:02:00	12:10:00	Kidney	negative	NA	yes	no	NA	NA	12	no	NA	negative	NA	NA
21143980-093	LORN-C86	LORN-F21	LORN-S1	targeted	2022-03-08	11:27:00	14:10:00	Urine	negative	NA	yes	no	NA	NA	12	no	NA	negative	NA	NA
21143980-094	LORN-C86	LORN-F21	LORN-S1	targeted	2022-03-08	11:27:00	14:10:00	Kidney	negative	NA	yes	no	NA	NA	12	no	NA	negative	NA	NA
21143980-095	LORN-C87	LORN-F21	LORN-S1	targeted	2022-03-08	11:28:00	14:10:00	Urine	negative	NA	yes	no	NA	NA	12	no	NA	negative	NA	NA
21143980-096	LORN-C87	LORN-F21	LORN-S1	targeted	2022-03-08	11:28:00	14:10:00	Kidney	negative	NA	yes	no	NA	NA	12	no	NA	negative	NA	NA
21143980-097	LORN-C88	NA	LORN-S1	semi-targeted	2022-03-08	11:29:00	14:10:00	Kidney	negative	NA	yes	no	NA	NA	12	no	NA	negative	NA	NA
21143980-098	LORN-C89	NA	LORN-S1	semi-targeted	2022-03-08	11:30:00	14:10:00	Kidney	negative	NA	yes	no	NA	NA	12	no	NA	negative	NA	NA
21143980-099	LORN-C90	NA	LORN-S1	semi-targeted	2022-03-08	11:31:00	14:10:00	Kidney	negative	NA	yes	no	NA	NA	12	no	NA	negative	NA	NA
21143980-100	LORN-C91	NA	LORN-S1	semi-targeted	2022-03-08	11:32:00	14:10:00	Kidney	negative	NA	yes	no	NA	NA	12	no	NA	negative	NA	NA
22031930-001	LORN-C92	NA	LORN-S1	semi-targeted	2022-03-08	11:59:00	14:10:00	Kidney	negative	NA	yes	no	NA	NA	12	no	NA	negative	NA	NA
22031930-002	LORN-C93	NA	LORN-S1	semi-targeted	2022-03-08	12:00:00	14:10:00	Kidney	negative	NA	yes	no	NA	NA	12	no	NA	negative	NA	NA
22031930-003	LORN-C94	NA	LORN-S1	semi-targeted	2022-03-08	12:01:00	14:10:00	Kidney	negative	NA	yes	no	NA	NA	12	no	NA	negative	NA	NA
22031930-004	LORN-C95	NA	LORN-S1	semi-targeted	2022-03-08	12:02:00	14:10:00	Kidney	negative	NA	yes	no	NA	NA	12	no	NA	negative	NA	NA
22031930-005	LORN-C96	NA	LORN-S1	semi-targeted	2022-03-08	12:05:00	14:10:00	Kidney	negative	NA	yes	no	NA	NA	12	no	NA	negative	NA	NA
22031930-006	LORN-C97	NA	LORN-S1	semi-targeted	2022-03-08	12:06:00	14:10:00	Kidney	negative	NA	yes	no	NA	NA	12	no	NA	negative	NA	NA
22031930-007	LORN-C98	LORN-F26	LORN-S1	targeted	2022-03-10	14:20:00	16:02:00	Urine	negative	NA	yes	no	NA	NA	12	no	NA	negative	NA	NA
22031930-008	LORN-C98	LORN-F26	LORN-S1	targeted	2022-03-10	14:20:00	16:02:00	Kidney	negative	NA	yes	no	NA	NA	12	no	NA	negative	NA	NA
22031930-009	LORN-C99	NA	LORN-S1	semi-targeted	2022-03-14	11:41:00	14:45:00	Kidney	negative	NA	yes	no	NA	NA	12	no	NA	negative	NA	NA
22031930-010	LORN-C100	NA	LORN-S1	semi-targeted	2022-03-14	11:42:00	14:45:00	Kidney	negative	NA	yes	no	NA	NA	12	no	NA	negative	NA	NA
22031930-011	LORN-C101	NA	LORN-S1	semi-targeted	2022-03-14	11:43:00	14:45:00	Kidney	negative	NA	yes	no	NA	NA	12	no	NA	negative	NA	NA
22031930-012	LORN-C102	NA	LORN-S1	semi-targeted	2022-03-14	11:44:00	14:45:00	Kidney	negative	NA	yes	no	NA	NA	12	no	NA	negative	NA	NA
22031930-013	LORN-C103	NA	LORN-S1	semi-targeted	2022-03-14	11:47:00	14:45:00	Kidney	negative	NA	yes	no	NA	NA	12	no	NA	negative	NA	NA
22031930-014	LORN-C104	NA	LORN-S1	semi-targeted	2022-03-14	11:48:00	14:45:00	Kidney	negative	NA	yes	no	NA	NA	12	no	NA	negative	NA	NA
22031930-015	LORN-C105	NA	LORN-S1	semi-targeted	2022-03-14	11:49:00	14:45:00	Kidney	negative	NA	yes	no	NA	NA	12	no	NA	negative	NA	NA
22031930-016	LORN-C106	NA	LORN-S1	semi-targeted	2022-03-14	12:53:00	14:45:00	Kidney	negative	NA	yes	no	NA	NA	12	no	NA	negative	NA	NA
22031930-017	LORN-C107	NA	LORN-S1	semi-targeted	2022-03-14	12:54:00	14:45:00	Kidney	negative	NA	yes	no	NA	NA	12	no	NA	negative	NA	NA
22031930-018	LORN-C108	NA	LORN-S1	semi-targeted	2022-03-14	12:55:00	14:45:00	Kidney	negative	NA	yes	no	NA	NA	12	no	NA	negative	NA	NA
22031930-019	LORN-C109	NA	LORN-S2	semi-targeted	2022-03-15	10:44:00	13:43:00	Kidney	negative	NA	yes	no	NA	NA	12	no	NA	negative	NA	NA
22031930-020	LORN-C110	NA	LORN-S2	semi-targeted	2022-03-15	10:46:00	13:43:00	Kidney	negative	NA	yes	no	NA	NA	12	no	NA	negative	NA	NA
22031930-021	LORN-C111	NA	LORN-S2	semi-targeted	2022-03-15	10:48:00	13:43:00	Kidney	negative	NA	yes	no	NA	NA	12	no	NA	negative	NA	NA
22031930-022	LORN-C112	NA	LORN-S2	semi-targeted	2022-03-15	10:50:00	13:43:00	Kidney	negative	NA	yes	no	NA	NA	12	no	NA	negative	NA	NA
22031930-023	LORN-C113	NA	LORN-S2	semi-targeted	2022-03-15	10:52:00	13:43:00	Kidney	negative	NA	yes	no	NA	NA	12	no	NA	negative	NA	NA
22031930-024	LORN-C114	NA	LORN-S2	semi-targeted	2022-03-15	10:54:00	13:43:00	Kidney	negative	NA	yes	no	NA	NA	12	no	NA	negative	NA	NA
22031930-025	LORN-C115	NA	LORN-S2	semi-targeted	2022-03-15	10:56:00	13:43:00	Kidney	negative	NA	yes	no	NA	NA	12	no	NA	negative	NA	NA
22031930-026	LORN-C116	NA	LORN-S2	semi-targeted	2022-03-15	10:58:00	13:43:00	Kidney	negative	NA	yes	no	NA	NA	12	no	NA	negative	NA	NA
22031930-027	LORN-C117	NA	LORN-S2	semi-targeted	2022-03-15	11:00:00	13:43:00	Kidney	negative	NA	yes	no	NA	NA	12	no	NA	negative	NA	NA
22031930-028	LORN-C118	NA	LORN-S2	semi-targeted	2022-03-15	11:02:00	13:43:00	Kidney	negative	NA	yes	no	NA	NA	12	no	NA	negative	NA	NA
22031930-029	LORN-C119	NA	LORN-S2	semi-targeted	2022-03-30	10:19:00	12:59:00	Kidney	negative	NA	yes	no	NA	NA	12	no	NA	negative	NA	NA
22031930-030	LORN-C120	NA	LORN-S2	semi-targeted	2022-03-30	10:22:00	12:59:00	Kidney	negative	NA	yes	no	NA	NA	12	no	NA	negative	NA	NA
22031930-031	LORN-C121	NA	LORN-S2	semi-targeted	2022-03-30	10:25:00	12:59:00	Kidney	negative	NA	yes	no	NA	NA	12	no	NA	negative	NA	NA
22031930-032	LORN-C122	NA	LORN-S2	semi-targeted	2022-03-30	10:27:00	12:59:00	Kidney	negative	NA	yes	no	NA	NA	12	no	NA	negative	NA	NA
22031930-033	LORN-C123	NA	LORN-S2	semi-targeted	2022-03-30	10:29:00	12:59:00	Kidney	negative	NA	yes	no	NA	NA	12	no	NA	negative	NA	NA
22031930-034	LORN-C124	NA	LORN-S2	semi-targeted	2022-03-30	10:31:00	12:59:00	Kidney	negative	NA	yes	no	NA	NA	12	no	NA	negative	NA	NA
22031930-035	LORN-C125	NA	LORN-S2	semi-targeted	2022-03-30	10:33:00	12:59:00	Kidney	negative	NA	yes	no	NA	NA	12	no	NA	negative	NA	NA
22031930-036	LORN-C126	NA	LORN-S2	semi-targeted	2022-03-30	10:36:00	12:59:00	Kidney	negative	NA	yes	no	NA	NA	12	no	NA	negative	NA	NA
22031930-037	LORN-C127	NA	LORN-S2	semi-targeted	2022-03-30	10:38:00	12:59:00	Kidney	negative	NA	yes	no	NA	NA	12	no	NA	negative	NA	NA
22031930-038	LORN-C128	NA	LORN-S1	semi-targeted	2022-03-31	11:32:00	14:54:00	Kidney	negative	NA	yes	no	NA	NA	12	no	NA	negative	NA	NA
22031930-039	LORN-C129	NA	LORN-S1	semi-targeted	2022-03-31	11:35:00	14:54:00	Kidney	negative	NA	yes	no	NA	NA	12	no	NA	negative	NA	NA
22031930-040	LORN-C130	NA	LORN-S1	semi-targeted	2022-03-31	11:36:00	14:54:00	Kidney	negative	NA	yes	no	NA	NA	12	no	NA	negative	NA	NA
22031930-041	LORN-C131	NA	LORN-S1	semi-targeted	2022-03-31	11:37:00	14:54:00	Kidney	negative	NA	yes	no	NA	NA	12	no	NA	negative	NA	NA
22031930-042	LORN-C132	NA	LORN-S1	semi-targeted	2022-03-31	11:38:00	14:54:00	Kidney	negative	NA	yes	no	NA	NA	12	no	NA	negative	NA	NA
22031930-043	LORN-C133	NA	LORN-S1	semi-targeted	2022-03-31	12:28:00	14:54:00	Kidney	negative	NA	yes	no	NA	NA	12	no	NA	negative	NA	NA
22031930-044	LORN-C134	NA	LORN-S1	semi-targeted	2022-03-31	12:38:00	14:54:00	Kidney	negative	NA	yes	no	NA	NA	12	no	NA	negative	NA	NA
22031930-045	LORN-C135	NA	LORN-S1	semi-targeted	2022-03-31	12:53:00	14:54:00	Kidney	negative	NA	yes	no	NA	NA	12	no	NA	negative	NA	NA
22031930-046	LORN-C136	NA	LORN-S1	semi-targeted	2022-03-31	12:55:00	14:54:00	Kidney	negative	NA	yes	no	NA	NA	12	no	NA	negative	NA	NA
22031930-047	LORN-C137	NA	LORN-S1	semi-targeted	2022-03-31	12:56:00	14:54:00	Kidney	negative	NA	yes	no	NA	NA	12	no	NA	negative	NA	NA
22031930-048	LORN-C138	LORN-F17	LORN-S6	targeted	2022-04-01	08:57:00	11:04:00	Kidney	negative	NA	yes	no	NA	NA	12	no	NA	negative	NA	NA
22031930-049	LORN-C139	LORN-F17	LORN-S6	targeted	2022-04-01	09:02:00	11:04:00	Kidney	negative	NA	yes	no	NA	NA	12	no	NA	negative	NA	NA
22031930-050	LORN-C140	LORN-F17	LORN-S6	targeted	2022-04-01	09:38:00	11:04:00	Kidney	negative	NA	yes	no	NA	NA	12	no	NA	negative	NA	NA
22031930-051	LORN-C141	NA	LORN-S1	semi-targeted	2022-04-05	11:03:00	14:24:00	Kidney	negative	NA	yes	no	NA	NA	12	no	NA	negative	NA	NA
22031930-052	LORN-C142	NA	LORN-S1	semi-targeted	2022-04-05	11:04:00	14:24:00	Kidney	negative	NA	yes	no	NA	NA	12	no	NA	negative	NA	NA
22031930-053	LORN-C143	NA	LORN-S1	semi-targeted	2022-04-05	11:05:00	14:24:00	Kidney	negative	NA	yes	no	NA	NA	12	no	NA	negative	NA	NA
22031930-054	LORN-C144	NA	LORN-S1	semi-targeted	2022-04-05	11:06:00	14:24:00	Kidney	negative	NA	yes	no	NA	NA	12	no	NA	negative	NA	NA
22031930-055	LORN-C145	NA	LORN-S1	semi-targeted	2022-04-05	11:07:00	14:24:00	Kidney	negative	NA	yes	no	NA	NA	12	no	NA	negative	NA	NA
22031930-056	LORN-C146	NA	LORN-S1	semi-targeted	2022-04-05	12:11:00	14:24:00	Kidney	negative	NA	yes	no	NA	NA	12	no	NA	negative	NA	NA
22031930-057	LORN-C147	NA	LORN-S1	semi-targeted	2022-04-05	12:12:00	14:24:00	Kidney	negative	NA	yes	no	NA	NA	12	no	NA	negative	NA	NA
22031930-058	LORN-C148	NA	LORN-S1	semi-targeted	2022-04-05	12:13:00	14:24:00	Kidney	negative	NA	yes	no	NA	NA	12	no	NA	negative	NA	NA
22031930-059	LORN-C149	NA	LORN-S1	semi-targeted	2022-04-05	12:14:00	14:24:00	Kidney	negative	NA	yes	no	NA	NA	12	no	NA	negative	NA	NA
22031930-060	LORN-C150	NA	LORN-S1	semi-targeted	2022-04-05	12:15:00	14:24:00	Kidney	negative	NA	yes	no	NA	NA	12	no	NA	negative	NA	NA
22031930-061	LORN-C151	NA	LORN-S1	semi-targeted	2022-04-07	11:18:00	14:39:00	Kidney	negative	NA	yes	no	NA	NA	12	no	NA	negative	NA	NA
22031930-062	LORN-C152	NA	LORN-S1	semi-targeted	2022-04-07	11:19:00	14:39:00	Kidney	negative	NA	yes	no	NA	NA	12	no	NA	negative	NA	NA
22031930-063	LORN-C153	NA	LORN-S1	semi-targeted	2022-04-07	11:20:00	14:39:00	Kidney	negative	NA	yes	no	NA	NA	12	no	NA	negative	NA	NA
22031930-064	LORN-C154	NA	LORN-S1	semi-targeted	2022-04-07	11:21:00	14:39:00	Kidney	negative	NA	yes	no	NA	NA	12	no	NA	negative	NA	NA
22031930-065	LORN-C155	NA	LORN-S1	semi-targeted	2022-04-07	11:22:00	14:39:00	Kidney	negative	NA	yes	no	NA	NA	12	no	NA	negative	NA	NA
22031930-066	LORN-C156	NA	LORN-S1	semi-targeted	2022-04-07	11:24:00	14:39:00	Kidney	negative	NA	yes	no	NA	NA	12	no	NA	negative	NA	NA
22031930-067	LORN-C157	NA	LORN-S1	semi-targeted	2022-04-07	11:25:00	14:39:00	Kidney	negative	NA	yes	no	NA	NA	12	no	NA	negative	NA	NA
22031930-068	LORN-C158	NA	LORN-S1	semi-targeted	2022-04-07	11:27:00	14:39:00	Kidney	negative	NA	yes	no	NA	NA	12	no	NA	negative	NA	NA
22031930-069	LORN-C159	NA	LORN-S1	semi-targeted	2022-04-07	11:28:00	14:39:00	Kidney	negative	NA	yes	no	NA	NA	12	no	NA	negative	NA	NA
22031930-070	LORN-C160	NA	LORN-S1	semi-targeted	2022-04-07	11:30:00	14:39:00	Kidney	negative	NA	yes	no	NA	NA	12	no	NA	negative	NA	NA
22031930-071	LORN-C161	LORN-F5	LORN-S4	targeted	2022-04-11	08:39:00	11:21:00	Urine	negative	NA	yes	no	NA	NA	12	no	NA	negative	NA	NA
22031930-072	LORN-C161	LORN-F5	LORN-S4	targeted	2022-04-11	08:41:00	11:21:00	Kidney	negative	NA	yes	no	NA	NA	12	no	NA	negative	NA	NA
22031930-073	LORN-C162	NA	LORN-S2	semi-targeted	2022-04-13	09:44:00	13:39:00	Kidney	negative	NA	yes	no	NA	NA	12	no	NA	negative	NA	NA
22031930-074	LORN-C163	NA	LORN-S2	semi-targeted	2022-04-13	09:46:00	13:39:00	Kidney	negative	NA	yes	no	NA	NA	12	no	NA	negative	NA	NA
22031930-075	LORN-C164	NA	LORN-S2	semi-targeted	2022-04-13	09:48:00	13:39:00	Kidney	negative	NA	yes	no	NA	NA	12	no	NA	negative	NA	NA
22031930-076	LORN-C165	NA	LORN-S2	semi-targeted	2022-04-13	09:50:00	13:39:00	Kidney	negative	NA	yes	no	NA	NA	12	no	NA	negative	NA	NA
22031930-077	LORN-C166	NA	LORN-S2	semi-targeted	2022-04-13	09:53:00	13:39:00	Kidney	negative	NA	yes	no	NA	NA	12	no	NA	negative	NA	NA
22031930-078	LORN-C167	NA	LORN-S2	semi-targeted	2022-04-13	10:00:00	13:39:00	Kidney	negative	NA	yes	no	NA	NA	12	no	NA	negative	NA	NA
22031930-079	LORN-C168	NA	LORN-S2	semi-targeted	2022-04-13	10:03:00	13:39:00	Kidney	negative	NA	yes	no	NA	NA	12	no	NA	negative	NA	NA
22031930-080	LORN-C169	NA	LORN-S2	semi-targeted	2022-04-13	10:08:00	13:39:00	Kidney	negative	NA	yes	no	NA	NA	12	no	NA	negative	NA	NA
22031930-081	LORN-C170	NA	LORN-S2	semi-targeted	2022-04-13	10:15:00	13:39:00	Kidney	negative	NA	yes	no	NA	NA	12	no	NA	negative	NA	NA
22031930-082	LORN-C171	LORN-F1	NA	targeted	2022-04-14	17:00:00	19:25:00	Urine	negative	NA	yes	no	NA	NA	12	no	NA	negative	NA	NA
22031930-083	LORN-C172	LORN-F1	NA	targeted	2022-04-14	17:03:00	19:25:00	Urine	negative	NA	yes	no	NA	NA	12	no	NA	negative	NA	NA
22031930-084	LORN-C173	LORN-F1	NA	targeted	2022-04-14	17:10:00	19:25:00	Urine	negative	NA	yes	no	NA	NA	12	no	NA	negative	NA	NA
22031930-085	LORN-C174	LORN-F1	NA	targeted	2022-04-14	17:21:00	19:25:00	Urine	negative	NA	yes	no	NA	NA	12	no	NA	negative	NA	NA
22031930-086	LORN-C175	LORN-F1	NA	targeted	2022-04-14	17:30:00	19:25:00	Urine	negative	NA	yes	no	NA	NA	12	no	NA	negative	NA	NA
22031930-087	LORN-C176	LORN-F13	NA	targeted	2022-04-19	10:53:00	13:32:00	Urine	negative	NA	yes	no	NA	NA	12	no	NA	negative	NA	NA
22031930-088	LORN-C177	LORN-F13	NA	targeted	2022-04-19	11:00:00	13:32:00	Urine	negative	NA	yes	no	NA	NA	12	no	NA	negative	NA	NA
22031930-089	LORN-C178	LORN-F13	NA	targeted	2022-04-19	11:19:00	13:32:00	Urine	negative	NA	yes	no	NA	NA	12	no	NA	negative	NA	NA
22031930-090	LORN-C179	LORN-F13	NA	targeted	2022-04-19	11:33:00	13:32:00	Urine	negative	NA	yes	no	NA	NA	12	no	NA	negative	NA	NA
22031930-091	LORN-C180	LORN-F2	NA	targeted	2022-04-20	09:42:00	12:01:00	Urine	negative	NA	yes	no	NA	NA	12	no	NA	negative	NA	NA
22031930-092	LORN-C181	LORN-F2	NA	targeted	2022-04-20	09:52:00	12:01:00	Urine	negative	NA	yes	no	NA	NA	12	no	NA	negative	NA	NA
22031930-093	LORN-C182	LORN-F2	NA	targeted	2022-04-20	10:00:00	12:01:00	Urine	negative	NA	yes	no	NA	NA	12	no	NA	negative	NA	NA
22031930-094	LORN-C183	LORN-F2	NA	targeted	2022-04-20	10:08:00	12:01:00	Urine	negative	NA	yes	no	NA	NA	12	no	NA	negative	NA	NA
22031930-095	LORN-C184	LORN-F2	NA	targeted	2022-04-20	10:15:00	12:01:00	Urine	negative	NA	yes	no	NA	NA	12	no	NA	negative	NA	NA
22031930-096	LORN-C185	LORN-F25	NA	targeted	2022-04-27	08:50:00	10:46:00	Urine	negative	NA	yes	no	NA	NA	12	no	NA	negative	NA	NA
22031930-097	LORN-C186	LORN-F23	NA	targeted	2022-04-30	09:08:00	11:27:00	Urine	negative	NA	yes	no	NA	NA	12	no	NA	negative	NA	NA
22031930-098	LORN-C187	LORN-F23	NA	targeted	2022-04-30	09:15:00	11:27:00	Urine	negative	NA	yes	no	NA	NA	12	no	NA	negative	NA	NA
22031930-099	LORN-C188	LORN-F23	NA	targeted	2022-04-30	09:23:00	11:27:00	Urine	negative	NA	yes	no	NA	NA	12	no	NA	negative	NA	NA
22031930-100	LORN-C189	LORN-F23	NA	targeted	2022-04-30	09:33:00	11:27:00	Urine	negative	NA	yes	no	NA	NA	12	no	NA	negative	NA	NA
22049205-001	LORN-C190	LORN-F23	NA	targeted	2022-04-30	09:43:00	11:27:00	Urine	negative	NA	yes	no	NA	NA	12	no	NA	negative	NA	NA
22049205-002	LORN-C191	LORN-F15	NA	targeted	2022-05-03	09:45:00	12:10:00	Urine	negative	NA	yes	no	NA	NA	12	no	NA	negative	NA	NA
22049205-003	LORN-C192	LORN-F15	NA	targeted	2022-05-03	09:52:00	12:10:00	Urine	negative	NA	yes	no	NA	NA	12	no	NA	negative	NA	NA
22049205-004	LORN-C193	LORN-F15	NA	targeted	2022-05-03	10:04:00	12:10:00	Urine	negative	NA	yes	no	NA	NA	12	no	NA	negative	NA	NA
22049205-005	LORN-C194	LORN-F15	NA	targeted	2022-05-03	10:08:00	12:10:00	Urine	negative	NA	yes	no	NA	NA	12	no	NA	negative	NA	NA
22049205-006	LORN-C195	LORN-F15	NA	targeted	2022-05-03	10:20:00	12:10:00	Urine	negative	NA	yes	no	NA	NA	12	no	NA	negative	NA	NA
22049205-007	LORN-C196	NA	LORN-S4	semi-targeted	2022-05-07	08:45:00	11:08:00	Kidney	negative	NA	yes	no	NA	NA	12	no	NA	negative	NA	NA
22049205-008	LORN-C197	LORN-F22	NA	targeted	2022-05-09	14:58:00	17:15:00	Urine	negative	NA	yes	no	NA	NA	12	no	NA	negative	NA	NA
22049205-009	LORN-C198	LORN-F22	NA	targeted	2022-05-09	15:14:00	17:15:00	Urine	negative	NA	yes	no	NA	NA	12	no	NA	negative	NA	NA
22049205-010	LORN-C199	LORN-F22	NA	targeted	2022-05-09	15:23:00	17:15:00	Urine	negative	NA	yes	no	NA	NA	12	no	NA	negative	NA	NA
22049205-011	LORN-C200	LORN-F12	NA	targeted	2022-05-11	09:38:00	12:22:00	Urine	negative	NA	no	yes	09:39:00	yes	12	no	NA	negative	NA	NA
22049205-012	LORN-C201	LORN-F12	NA	targeted	2022-05-11	09:55:00	12:22:00	Urine	negative	NA	no	yes	09:56:00	yes	12	no	NA	negative	NA	NA
22049205-013	LORN-C202	LORN-F12	NA	targeted	2022-05-11	10:10:00	12:22:00	Urine	negative	NA	no	yes	10:11:00	yes	12	no	NA	negative	NA	NA
22049205-014	LORN-C203	LORN-F12	NA	targeted	2022-05-11	10:15:00	12:22:00	Urine	negative	NA	no	yes	10:16:00	yes	12	no	NA	negative	NA	NA
22049205-015	LORN-C204	LORN-F12	NA	targeted	2022-05-11	10:28:00	12:22:00	Urine	negative	NA	no	yes	10:29:00	yes	12	no	NA	negative	NA	NA
22049205-016	LORN-C205	LORN-F18	NA	targeted	2022-05-12	09:39:00	11:36:00	Urine	negative	NA	no	yes	09:43:00	no	12	no	NA	negative	NA	NA
22049205-017	LORN-C206	LORN-F18	NA	targeted	2022-05-12	09:42:00	11:36:00	Urine	negative	NA	no	yes	09:50:00	no	12	no	NA	negative	NA	NA
22049205-018	LORN-C207	LORN-F18	NA	targeted	2022-05-12	09:57:00	11:36:00	Urine	negative	NA	no	yes	10:00:00	no	12	no	NA	negative	NA	NA
22049205-019	LORN-C208	LORN-F18	NA	targeted	2022-05-12	10:04:00	11:36:00	Urine	negative	NA	no	yes	10:06:00	no	12	no	NA	negative	NA	NA
22049205-020	LORN-C209	LORN-F18	NA	targeted	2022-05-12	10:19:00	11:36:00	Urine	negative	NA	no	yes	10:19:00	no	12	no	NA	negative	NA	NA
22049205-021	LORN-C210	LORN-F18	NA	targeted	2022-05-12	10:26:00	11:36:00	Urine	negative	NA	no	yes	10:31:00	no	12	no	NA	negative	NA	NA
22049205-022	LORN-C211	LORN-F20	NA	targeted	2022-05-16	09:54:00	13:01:00	Urine	negative	NA	no	yes	09:56:00	yes	12	no	NA	negative	NA	NA
22049205-023	LORN-C212	LORN-F20	NA	targeted	2022-05-16	10:17:00	13:01:00	Urine	negative	NA	no	yes	10:21:00	yes	12	no	NA	negative	NA	NA
22049205-024	LORN-C213	LORN-F20	NA	targeted	2022-05-16	10:34:00	13:01:00	Urine	negative	NA	no	yes	10:36:00	yes	12	no	NA	negative	NA	NA
22049205-025	LORN-C214	LORN-F20	NA	targeted	2022-05-16	10:50:00	13:01:00	Urine	negative	NA	no	yes	10:50:00	yes	12	no	NA	negative	NA	NA
22049205-026	LORN-C215	LORN-F20	NA	targeted	2022-05-16	10:52:00	13:01:00	Urine	negative	NA	no	yes	11:00:00	yes	12	no	NA	negative	NA	NA
22049205-027	LORN-C216	LORN-F20	NA	targeted	2022-05-16	11:08:00	13:01:00	Urine	negative	NA	no	yes	11:09:00	yes	12	no	NA	negative	NA	NA
22049205-028	LORN-C217	LORN-F11	NA	targeted	2022-05-23	09:07:00	13:00:00	Urine	negative	NA	no	yes	09:10:00	yes	12	no	NA	negative	NA	NA
22049205-029	LORN-C218	LORN-F11	NA	targeted	2022-05-23	09:14:00	13:00:00	Urine	negative	NA	no	yes	09:16:00	yes	12	no	NA	negative	NA	NA
22049205-030	LORN-C219	LORN-F11	NA	targeted	2022-05-23	09:16:00	13:00:00	Urine	negative	NA	no	yes	09:19:00	yes	12	no	NA	negative	NA	NA
22049205-031	LORN-C220	LORN-F11	NA	targeted	2022-05-23	09:34:00	13:00:00	Urine	negative	NA	no	yes	09:36:00	yes	12	no	NA	negative	NA	NA
22049205-032	LORN-C221	LORN-F11	NA	targeted	2022-05-23	09:23:00	13:00:00	Urine	negative	NA	no	yes	09:26:00	yes	12	no	NA	negative	NA	NA
22049205-033	LORN-C222	LORN-F11	NA	targeted	2022-05-23	09:41:00	13:00:00	Urine	negative	NA	no	yes	09:43:00	yes	12	no	NA	negative	NA	NA
22049205-034	LORN-C6_2	LORN-F11	NA	targeted	2022-05-23	09:48:00	13:00:00	Urine	positive	35	no	yes	09:51:00	yes	12	no	NA	negative	NA	NA
22049205-035	LORN-C223	LORN-F11	NA	targeted	2022-05-23	09:56:00	13:00:00	Urine	negative	NA	no	yes	09:59:00	yes	12	no	NA	negative	NA	NA
22049205-036	LORN-C224	LORN-F11	NA	targeted	2022-05-23	10:03:00	13:00:00	Urine	negative	NA	no	yes	10:06:00	yes	12	no	NA	negative	NA	NA
22049205-037	LORN-C5_2	LORN-F11	NA	targeted	2022-05-23	10:13:00	13:00:00	Urine	positive	37	no	yes	10:16:00	yes	12	no	NA	negative	NA	NA
22049205-038	LORN-C225	NA	LORN-S1	semi-targeted	2022-05-24	11:03:00	14:00:00	Kidney	negative	NA	yes	no	NA	NA	12	no	NA	negative	NA	NA
22049205-039	LORN-C226	NA	LORN-S1	semi-targeted	2022-05-24	11:04:00	14:00:00	Kidney	negative	NA	yes	no	NA	NA	12	no	NA	negative	NA	NA
22049205-040	LORN-C227	NA	LORN-S1	semi-targeted	2022-05-24	11:06:00	14:00:00	Kidney	negative	NA	yes	no	NA	NA	12	no	NA	negative	NA	NA
22049205-041	LORN-C228	NA	LORN-S1	semi-targeted	2022-05-24	11:07:00	14:00:00	Kidney	negative	NA	yes	no	NA	NA	12	no	NA	negative	NA	NA
22049205-042	LORN-C229	NA	LORN-S1	semi-targeted	2022-05-24	11:08:00	14:00:00	Kidney	negative	NA	yes	no	NA	NA	12	no	NA	negative	NA	NA
22049205-043	LORN-C230	NA	LORN-S1	semi-targeted	2022-05-24	11:09:00	14:00:00	Kidney	negative	NA	yes	no	NA	NA	12	no	NA	negative	NA	NA
22049205-044	LORN-C231	NA	LORN-S1	semi-targeted	2022-05-24	11:10:00	14:00:00	Kidney	negative	NA	yes	no	NA	NA	12	no	NA	negative	NA	NA
22049205-045	LORN-C232	NA	LORN-S1	semi-targeted	2022-05-24	11:11:00	14:00:00	Kidney	negative	NA	yes	no	NA	NA	12	no	NA	negative	NA	NA
22049205-046	LORN-C233	NA	LORN-S1	semi-targeted	2022-05-24	11:12:00	14:00:00	Kidney	negative	NA	yes	no	NA	NA	12	no	NA	negative	NA	NA
22049205-047	LORN-C20_2	LORN-F21	LORN-S1	targeted	2022-05-24	11:05:00	14:00:00	Kidney	negative	NA	yes	no	NA	NA	12	no	NA	negative	NA	NA
22049205-048	LORN-C234	LORN-F8	NA	targeted	2022-06-08	09:16:00	11:40:00	Urine	negative	NA	no	yes	09:17:00	yes	12	no	NA	negative	NA	NA
22049205-049	LORN-C235	LORN-F8	NA	targeted	2022-06-08	09:23:00	11:40:00	Urine	negative	NA	no	yes	09:27:00	yes	12	no	NA	negative	NA	NA
22049205-050	LORN-C236	LORN-F8	NA	targeted	2022-06-08	09:33:00	11:40:00	Urine	negative	NA	no	yes	09:36:00	yes	12	no	NA	negative	NA	NA
22049205-051	LORN-C237	LORN-F8	NA	targeted	2022-06-08	09:41:00	11:40:00	Urine	negative	NA	no	yes	09:43:00	yes	12	no	NA	negative	NA	NA
22049205-052	LORN-C238	LORN-F8	NA	targeted	2022-06-08	09:53:00	11:40:00	Urine	negative	NA	no	yes	09:55:00	yes	12	no	NA	negative	NA	NA
22049205-053	LORN-C239	LORN-F6	NA	targeted	2022-06-14	09:02:00	13:15:00	Urine	negative	NA	no	yes	09:05:00	yes	12	no	NA	negative	NA	NA
22049205-054	LORN-C240	LORN-F6	NA	targeted	2022-06-14	09:14:00	13:15:00	Urine	negative	NA	no	yes	09:16:00	yes	12	no	NA	negative	NA	NA
22049205-055	LORN-C241	LORN-F6	NA	targeted	2022-06-14	09:21:00	13:15:00	Urine	negative	NA	no	yes	09:24:00	yes	12	no	NA	negative	NA	NA
22049205-056	LORN-C242	LORN-F6	NA	targeted	2022-06-14	09:30:00	13:15:00	Urine	negative	NA	no	yes	09:31:00	yes	12	no	NA	negative	NA	NA
22049205-057	LORN-C243	LORN-F6	NA	targeted	2022-06-14	09:50:00	13:15:00	Urine	negative	NA	no	yes	09:53:00	yes	12	no	NA	negative	NA	NA
22049205-058	LORN-C244	LORN-F6	NA	targeted	2022-06-14	10:01:00	13:15:00	Urine	negative	NA	no	yes	10:04:00	yes	12	no	NA	negative	NA	NA
22049205-059	LORN-C245	LORN-F6	NA	targeted	2022-06-14	10:12:00	13:15:00	Urine	negative	NA	no	yes	10:15:00	yes	12	no	NA	negative	NA	NA
22049205-060	LORN-C246	LORN-F6	NA	targeted	2022-06-14	10:19:00	13:15:00	Urine	negative	NA	no	yes	10:22:00	yes	12	no	NA	negative	NA	NA
22049205-061	LORN-C247	LORN-F6	NA	targeted	2022-06-14	10:31:00	13:15:00	Urine	negative	NA	no	yes	10:35:00	yes	12	no	NA	negative	NA	NA
22049205-062	LORN-C248	LORN-F11	LORN-S3	targeted	2022-07-07	10:48:00	14:28:00	Kidney	negative	NA	yes	no	NA	NA	12	no	NA	negative	NA	NA
22049205-063	LORN-C249	LORN-F11	LORN-S3	targeted	2022-07-07	10:52:00	14:28:00	Kidney	positive	32	yes	no	NA	NA	NA	yes	2022-10-24	positive	2022-10-11	L. borgpetersenii serogroup Sejroe serovar Hardjobovis
22049205-064	LORN-C250	LORN-F11	LORN-S3	targeted	2022-07-07	11:01:00	14:28:00	Kidney	negative	NA	yes	no	NA	NA	12	no	NA	negative	NA	NA
22049205-065	LORN-C251	LORN-F11	LORN-S3	targeted	2022-07-07	11:06:00	14:28:00	Kidney	positive	34	yes	no	NA	NA	NA	yes	2022-10-24	positive	2022-11-08	L. borgpetersenii serogroup Sejroe serovar Hardjobovis
22049205-066	LORN-C252	LORN-F11	LORN-S3	targeted	2022-07-07	11:10:00	14:28:00	Kidney	negative	NA	yes	no	NA	NA	12	no	NA	negative	NA	NA
22049205-067	LORN-C248	LORN-F11	LORN-S3	targeted	2022-07-07	10:52:00	14:28:00	Urine	negative	NA	yes	no	NA	NA	12	no	NA	negative	NA	NA
22049205-068	LORN-C249	LORN-F11	LORN-S3	targeted	2022-07-07	10:55:00	14:28:00	Urine	positive	31	yes	no	NA	NA	25	no	NA	negative	NA	NA
22049205-069	LORN-C250	LORN-F11	LORN-S3	targeted	2022-07-07	11:05:00	14:28:00	Urine	negative	NA	yes	no	NA	NA	12	no	NA	negative	NA	NA
22049205-070	LORN-C251	LORN-F11	LORN-S3	targeted	2022-07-07	11:09:00	14:28:00	Urine	positive	33	yes	no	NA	NA	25	no	NA	negative	NA	NA
22049205-071	LORN-C252	LORN-F11	LORN-S3	targeted	2022-07-07	11:12:00	14:28:00	Urine	negative	NA	yes	no	NA	NA	12	no	NA	negative	NA	NA
22049205-072	LORN-C253	NA	LORN-S1	semi-targeted	2022-07-19	12:50:00	16:16:00	Kidney	negative	NA	yes	no	NA	NA	12	no	NA	negative	NA	NA
22049205-073	LORN-C254	NA	LORN-S1	semi-targeted	2022-07-19	13:17:00	16:16:00	Kidney	negative	NA	yes	no	NA	NA	12	no	NA	negative	NA	NA
22049205-074	LORN-C255	NA	LORN-S1	semi-targeted	2022-07-19	13:18:00	16:16:00	Kidney	negative	NA	yes	no	NA	NA	12	no	NA	negative	NA	NA
22049205-075	LORN-C256	NA	LORN-S1	semi-targeted	2022-07-19	13:19:00	16:16:00	Kidney	negative	NA	yes	no	NA	NA	12	no	NA	negative	NA	NA
22049205-076	LORN-C257	NA	LORN-S1	semi-targeted	2022-07-19	13:20:00	16:16:00	Kidney	negative	NA	yes	no	NA	NA	12	no	NA	negative	NA	NA
22049205-077	LORN-C258	NA	LORN-S1	semi-targeted	2022-07-19	13:21:00	16:16:00	Kidney	negative	NA	yes	no	NA	NA	12	no	NA	negative	NA	NA
22049205-078	LORN-C259	NA	LORN-S1	semi-targeted	2022-07-19	13:23:00	16:16:00	Kidney	negative	NA	yes	no	NA	NA	12	no	NA	negative	NA	NA
22049205-079	LORN-C260	NA	LORN-S1	semi-targeted	2022-07-19	13:24:00	16:16:00	Kidney	negative	NA	yes	no	NA	NA	12	no	NA	negative	NA	NA
22049205-080	LORN-C261	NA	LORN-S1	semi-targeted	2022-07-19	13:25:00	16:16:00	Kidney	negative	NA	yes	no	NA	NA	12	no	NA	negative	NA	NA
22049205-081	LORN-C262	NA	LORN-S1	semi-targeted	2022-07-19	13:26:00	16:16:00	Kidney	negative	NA	yes	no	NA	NA	12	no	NA	negative	NA	NA
22049205-082	LORN-C263	NA	LORN-S2	semi-targeted	2022-07-25	11:40:00	15:06:00	Kidney	negative	NA	yes	no	NA	NA	12	no	NA	negative	NA	NA
22049205-083	LORN-C264	NA	LORN-S2	semi-targeted	2022-07-25	11:44:00	15:06:00	Kidney	negative	NA	yes	no	NA	NA	12	no	NA	negative	NA	NA
22049205-084	LORN-C265	NA	LORN-S2	semi-targeted	2022-07-25	12:03:00	15:06:00	Kidney	negative	NA	yes	no	NA	NA	12	no	NA	negative	NA	NA
22049205-085	LORN-C266	NA	LORN-S2	semi-targeted	2022-07-25	12:17:00	15:06:00	Kidney	negative	NA	yes	no	NA	NA	12	no	NA	negative	NA	NA
22049205-086	LORN-C267	NA	LORN-S2	semi-targeted	2022-07-25	12:38:00	15:06:00	Kidney	negative	NA	yes	no	NA	NA	12	no	NA	negative	NA	NA
22049205-087	LORN-C268	NA	LORN-S2	semi-targeted	2022-07-25	12:41:00	15:06:00	Kidney	negative	NA	yes	no	NA	NA	12	no	NA	negative	NA	NA
22049205-088	LORN-C269	NA	LORN-S2	semi-targeted	2022-07-25	12:44:00	15:06:00	Kidney	negative	NA	yes	no	NA	NA	12	no	NA	negative	NA	NA
22049205-089	LORN-C270	NA	LORN-S2	semi-targeted	2022-07-25	12:47:00	15:06:00	Kidney	negative	NA	yes	no	NA	NA	12	no	NA	negative	NA	NA
22049205-090	LORN-C271	NA	LORN-S2	semi-targeted	2022-07-25	12:55:00	15:06:00	Kidney	negative	NA	yes	no	NA	NA	12	no	NA	negative	NA	NA
22049205-091	LORN-C272	NA	LORN-S2	semi-targeted	2022-07-25	12:58:00	15:06:00	Kidney	negative	NA	yes	no	NA	NA	12	no	NA	negative	NA	NA
22049205-092	LORN-C273	NA	LORN-S1	semi-targeted	2022-08-03	10:54:00	14:43:00	Kidney	negative	NA	yes	no	NA	NA	12	no	NA	negative	NA	NA
22049205-093	LORN-C274	NA	LORN-S1	semi-targeted	2022-08-03	10:55:00	14:43:00	Kidney	negative	NA	yes	no	NA	NA	12	no	NA	negative	NA	NA
22049205-094	LORN-C275	NA	LORN-S1	semi-targeted	2022-08-03	11:03:00	14:43:00	Kidney	negative	NA	yes	no	NA	NA	12	no	NA	negative	NA	NA
22049205-095	LORN-C276	NA	LORN-S1	semi-targeted	2022-08-03	11:05:00	14:43:00	Kidney	negative	NA	yes	no	NA	NA	12	no	NA	negative	NA	NA
22049205-096	LORN-C277	NA	LORN-S1	semi-targeted	2022-08-03	11:08:00	14:43:00	Kidney	negative	NA	yes	no	NA	NA	12	no	NA	negative	NA	NA
22049205-097	LORN-C278	NA	LORN-S1	semi-targeted	2022-08-03	11:09:00	14:43:00	Kidney	negative	NA	yes	no	NA	NA	12	no	NA	negative	NA	NA
22049205-098	LORN-C279	NA	LORN-S1	semi-targeted	2022-08-03	11:10:00	14:43:00	Kidney	negative	NA	yes	no	NA	NA	12	no	NA	negative	NA	NA
22049205-099	LORN-C280	NA	LORN-S1	semi-targeted	2022-08-03	11:12:00	14:43:00	Kidney	negative	NA	yes	no	NA	NA	12	no	NA	negative	NA	NA
22049205-100	LORN-C281	NA	LORN-S1	semi-targeted	2022-08-03	11:25:00	14:43:00	Kidney	negative	NA	yes	no	NA	NA	12	no	NA	negative	NA	NA
22092782-001	LORN-C282	NA	LORN-S1	semi-targeted	2022-08-03	11:26:00	14:43:00	Kidney	negative	NA	yes	no	NA	NA	12	no	NA	negative	NA	NA
22092782-002	LORN-C283	NA	LORN-S1	semi-targeted	2022-08-03	11:33:00	14:43:00	Kidney	negative	NA	yes	no	NA	NA	12	no	NA	negative	NA	NA
22092782-003	LORN-C284	NA	LORN-S1	semi-targeted	2022-08-03	11:34:00	14:43:00	Kidney	negative	NA	yes	no	NA	NA	12	no	NA	negative	NA	NA
22092782-004	LORN-C285	LORN-F10	NA	targeted	2022-08-09	11:02:00	14:03:00	Urine	negative	NA	no	yes	11:08:00	no	12	no	NA	negative	NA	NA
22092782-005	LORN-C286	LORN-F10	NA	targeted	2022-08-09	11:42:00	14:03:00	Urine	negative	NA	no	yes	11:42:00	no	12	no	NA	negative	NA	NA
22092782-006	LORN-C287	LORN-F10	NA	targeted	2022-08-09	11:54:00	14:03:00	Urine	negative	NA	no	yes	11:58:00	no	12	no	NA	negative	NA	NA
22092782-007	LORN-C288	LORN-F10	NA	targeted	2022-08-09	12:34:00	14:03:00	Urine	negative	NA	no	yes	12:41:00	no	12	no	NA	negative	NA	NA
22092782-008	LORN-C289	NA	LORN-S2	semi-targeted	2022-08-17	08:55:00	14:19:00	Kidney	negative	NA	yes	no	NA	NA	12	no	NA	negative	NA	NA
22092782-009	LORN-C290	NA	LORN-S2	semi-targeted	2022-08-17	08:58:00	14:19:00	Kidney	negative	NA	yes	no	NA	NA	12	no	NA	negative	NA	NA
22092782-010	LORN-C291	NA	LORN-S2	semi-targeted	2022-08-17	09:00:00	14:19:00	Kidney	negative	NA	yes	no	NA	NA	12	no	NA	negative	NA	NA
22092782-011	LORN-C292	NA	LORN-S2	semi-targeted	2022-08-17	09:02:00	14:19:00	Kidney	negative	NA	yes	no	NA	NA	12	no	NA	negative	NA	NA
22092782-012	LORN-C293	NA	LORN-S2	semi-targeted	2022-08-17	11:30:00	14:19:00	Kidney	negative	NA	yes	no	NA	NA	12	no	NA	negative	NA	NA
22092782-013	LORN-C294	NA	LORN-S2	semi-targeted	2022-08-17	11:32:00	14:19:00	Kidney	negative	NA	yes	no	NA	NA	12	no	NA	negative	NA	NA
22092782-014	LORN-C295	NA	LORN-S2	semi-targeted	2022-08-17	11:34:00	14:19:00	Kidney	negative	NA	yes	no	NA	NA	12	no	NA	negative	NA	NA
22092782-015	LORN-C296	NA	LORN-S2	semi-targeted	2022-08-17	11:36:00	14:19:00	Kidney	negative	NA	yes	no	NA	NA	12	no	NA	negative	NA	NA
22092782-016	LORN-C297	NA	LORN-S2	semi-targeted	2022-08-17	11:39:00	14:19:00	Kidney	negative	NA	yes	no	NA	NA	12	no	NA	negative	NA	NA
22092782-017	LORN-C298	NA	LORN-S2	semi-targeted	2022-08-17	11:44:00	14:19:00	Kidney	negative	NA	yes	no	NA	NA	12	no	NA	negative	NA	NA
22092782-018	LORN-C299	NA	LORN-S2	semi-targeted	2022-08-17	11:56:00	14:19:00	Kidney	negative	NA	yes	no	NA	NA	12	no	NA	negative	NA	NA
22092782-019	LORN-C300	NA	LORN-S2	semi-targeted	2022-08-17	12:04:00	14:19:00	Kidney	negative	NA	yes	no	NA	NA	12	no	NA	negative	NA	NA
22092782-020	LORN-C301	NA	LORN-S1	semi-targeted	2022-08-19	08:44:00	12:28:00	Kidney	negative	NA	yes	no	NA	NA	12	no	NA	negative	NA	NA
22092782-021	LORN-C302	NA	LORN-S1	semi-targeted	2022-08-19	08:45:00	12:28:00	Kidney	negative	NA	yes	no	NA	NA	12	no	NA	negative	NA	NA
22092782-022	LORN-C303	NA	LORN-S1	semi-targeted	2022-08-19	08:47:00	12:28:00	Kidney	negative	NA	yes	no	NA	NA	12	no	NA	negative	NA	NA
22092782-023	LORN-C304	NA	LORN-S1	semi-targeted	2022-08-19	08:48:00	12:28:00	Kidney	negative	NA	yes	no	NA	NA	12	no	NA	negative	NA	NA
22092782-024	LORN-C305	NA	LORN-S1	semi-targeted	2022-08-19	08:52:00	12:28:00	Kidney	negative	NA	yes	no	NA	NA	12	no	NA	negative	NA	NA
22092782-025	LORN-C306	NA	LORN-S1	semi-targeted	2022-08-19	09:26:00	12:28:00	Kidney	negative	NA	yes	no	NA	NA	12	no	NA	negative	NA	NA
22092782-026	LORN-C307	NA	LORN-S1	semi-targeted	2022-08-19	09:28:00	12:28:00	Kidney	negative	NA	yes	no	NA	NA	12	no	NA	negative	NA	NA
22092782-027	LORN-C308	NA	LORN-S1	semi-targeted	2022-08-19	09:29:00	12:28:00	Kidney	negative	NA	yes	no	NA	NA	12	no	NA	negative	NA	NA
22092782-028	LORN-C309	NA	LORN-S1	semi-targeted	2022-08-19	09:30:00	12:28:00	Kidney	negative	NA	yes	no	NA	NA	12	no	NA	negative	NA	NA
22092782-029	LORN-C310	NA	LORN-S1	semi-targeted	2022-08-19	09:31:00	12:28:00	Kidney	negative	NA	yes	no	NA	NA	12	no	NA	negative	NA	NA
22092782-030	LORN-C311	NA	LORN-S1	semi-targeted	2022-08-19	09:32:00	12:28:00	Kidney	negative	NA	yes	no	NA	NA	12	no	NA	negative	NA	NA
22092782-031	LORN-C312	NA	LORN-S1	semi-targeted	2022-08-19	09:41:00	12:28:00	Kidney	negative	NA	yes	no	NA	NA	12	no	NA	negative	NA	NA
22092782-032	LORN-C313	LORN-F26	NA	targeted	2022-09-06	08:42:00	10:38:00	Urine	negative	NA	no	yes	08:43:00	yes	12	no	NA	negative	NA	NA
22092782-033	LORN-C314	LORN-F26	NA	targeted	2022-09-06	08:53:00	10:38:00	Urine	negative	NA	no	yes	08:54:00	yes	12	no	NA	negative	NA	NA
22092782-034	LORN-C315	LORN-F26	NA	targeted	2022-09-06	08:58:00	10:38:00	Urine	negative	NA	no	yes	08:59:00	yes	12	no	NA	negative	NA	NA
22092782-035	LORN-C316	LORN-F26	NA	targeted	2022-09-06	09:10:00	10:38:00	Urine	negative	NA	no	yes	09:10:00	yes	12	no	NA	negative	NA	NA
22092782-036	LORN-C317	LORN-F26	NA	targeted	2022-09-06	09:18:00	10:38:00	Urine	negative	NA	no	yes	09:19:00	yes	12	no	NA	negative	NA	NA
22092782-037	LORN-C318	NA	LORN-S2	semi-targeted	2022-09-07	10:53:00	12:52:00	Kidney	negative	NA	yes	no	NA	NA	12	no	NA	negative	NA	NA
22092782-038	LORN-C319	NA	LORN-S2	semi-targeted	2022-09-07	10:56:00	12:52:00	Kidney	negative	NA	yes	no	NA	NA	12	no	NA	negative	NA	NA
22092782-039	LORN-C320	NA	LORN-S1	semi-targeted	2022-09-08	11:14:00	15:58:00	Kidney	negative	NA	yes	no	NA	NA	12	no	NA	negative	NA	NA
22092782-040	LORN-C321	NA	LORN-S1	semi-targeted	2022-09-08	11:15:00	15:58:00	Kidney	negative	NA	yes	no	NA	NA	12	no	NA	negative	NA	NA
22092782-041	LORN-C322	NA	LORN-S1	semi-targeted	2022-09-08	11:18:00	15:58:00	Kidney	negative	NA	yes	no	NA	NA	12	no	NA	negative	NA	NA
22092782-042	LORN-C323	NA	LORN-S1	semi-targeted	2022-09-08	12:26:00	15:58:00	Kidney	negative	NA	yes	no	NA	NA	12	no	NA	negative	NA	NA
22092782-043	LORN-C324	NA	LORN-S1	semi-targeted	2022-09-08	12:28:00	15:58:00	Kidney	negative	NA	yes	no	NA	NA	12	no	NA	negative	NA	NA
22092782-044	LORN-C325	NA	LORN-S1	semi-targeted	2022-09-08	12:31:00	15:58:00	Kidney	negative	NA	yes	no	NA	NA	12	no	NA	negative	NA	NA
22092782-045	LORN-C326	NA	LORN-S1	semi-targeted	2022-09-08	12:33:00	15:58:00	Kidney	negative	NA	yes	no	NA	NA	12	no	NA	negative	NA	NA
22092782-046	LORN-C327	NA	LORN-S1	semi-targeted	2022-09-08	12:34:00	15:58:00	Kidney	negative	NA	yes	no	NA	NA	12	no	NA	negative	NA	NA
22092782-047	LORN-C328	NA	LORN-S1	semi-targeted	2022-09-08	12:36:00	15:58:00	Kidney	negative	NA	yes	no	NA	NA	12	no	NA	negative	NA	NA
22092782-048	LORN-C329	NA	LORN-S1	semi-targeted	2022-09-08	12:37:00	15:58:00	Kidney	negative	NA	yes	no	NA	NA	12	no	NA	negative	NA	NA
22092782-049	LORN-C330	NA	LORN-S1	semi-targeted	2022-09-08	12:38:00	15:58:00	Kidney	negative	NA	yes	no	NA	NA	12	no	NA	negative	NA	NA
22092782-050	LORN-C331	NA	LORN-S1	semi-targeted	2022-09-08	12:39:00	15:58:00	Kidney	negative	NA	yes	no	NA	NA	12	no	NA	negative	NA	NA
22092782-051	LORN-C332	NA	LORN-S1	semi-targeted	2022-09-08	12:40:00	15:58:00	Kidney	negative	NA	yes	no	NA	NA	12	no	NA	negative	NA	NA
22092782-052	LORN-C333	NA	LORN-S1	semi-targeted	2022-09-08	12:41:00	15:58:00	Kidney	negative	NA	yes	no	NA	NA	12	no	NA	negative	NA	NA
22092782-053	LORN-C334	NA	LORN-S1	semi-targeted	2022-09-08	13:08:00	15:58:00	Kidney	negative	NA	yes	no	NA	NA	12	no	NA	negative	NA	NA
22092782-054	LORN-C335	NA	LORN-S2	semi-targeted	2022-09-12	08:14:00	12:37:00	Kidney	negative	NA	yes	no	NA	NA	12	no	NA	negative	NA	NA
22092782-055	LORN-C336	NA	LORN-S2	semi-targeted	2022-09-12	08:16:00	12:37:00	Kidney	negative	NA	yes	no	NA	NA	12	no	NA	negative	NA	NA
22092782-056	LORN-C337	NA	LORN-S2	semi-targeted	2022-09-12	08:17:00	12:37:00	Kidney	negative	NA	yes	no	NA	NA	12	no	NA	negative	NA	NA
22092782-057	LORN-C338	NA	LORN-S2	semi-targeted	2022-09-12	08:20:00	12:37:00	Kidney	negative	NA	yes	no	NA	NA	12	no	NA	negative	NA	NA
22092782-058	LORN-C339	NA	LORN-S2	semi-targeted	2022-09-12	08:22:00	12:37:00	Kidney	negative	NA	yes	no	NA	NA	12	no	NA	negative	NA	NA
22092782-059	LORN-C340	NA	LORN-S2	semi-targeted	2022-09-12	08:24:00	12:37:00	Kidney	negative	NA	yes	no	NA	NA	12	no	NA	negative	NA	NA
22092782-060	LORN-C341	NA	LORN-S2	semi-targeted	2022-09-12	08:26:00	12:37:00	Kidney	negative	NA	yes	no	NA	NA	12	no	NA	negative	NA	NA
22092782-061	LORN-C342	NA	LORN-S2	semi-targeted	2022-09-12	08:28:00	12:37:00	Kidney	negative	NA	yes	no	NA	NA	12	no	NA	negative	NA	NA
22092782-062	LORN-C343	NA	LORN-S2	semi-targeted	2022-09-12	08:30:00	12:37:00	Kidney	negative	NA	yes	no	NA	NA	12	no	NA	negative	NA	NA
22092782-063	LORN-C344	NA	LORN-S2	semi-targeted	2022-09-12	08:32:00	12:37:00	Kidney	negative	NA	yes	no	NA	NA	12	no	NA	negative	NA	NA
22092782-064	LORN-C345	NA	LORN-S2	semi-targeted	2022-09-12	08:40:00	12:37:00	Kidney	negative	NA	yes	no	NA	NA	12	no	NA	negative	NA	NA
22092782-065	LORN-C346	NA	LORN-S2	semi-targeted	2022-09-12	09:57:00	12:37:00	Kidney	negative	NA	yes	no	NA	NA	12	no	NA	negative	NA	NA
22092782-066	LORN-C347	NA	LORN-S2	semi-targeted	2022-09-12	10:00:00	12:37:00	Kidney	negative	NA	yes	no	NA	NA	12	no	NA	negative	NA	NA
22092782-067	LORN-C348	NA	LORN-S2	semi-targeted	2022-09-12	10:02:00	12:37:00	Kidney	negative	NA	yes	no	NA	NA	12	no	NA	negative	NA	NA
22092782-068	LORN-C349	NA	LORN-S2	semi-targeted	2022-09-12	10:04:00	12:37:00	Kidney	negative	NA	yes	no	NA	NA	12	no	NA	negative	NA	NA
22092782-069	LORN-C350	NA	LORN-S1	semi-targeted	2022-09-14	10:28:00	13:51:00	Kidney	negative	NA	yes	no	NA	NA	12	no	NA	negative	NA	NA
22092782-070	LORN-C351	NA	LORN-S1	semi-targeted	2022-09-14	10:38:00	13:51:00	Kidney	negative	NA	yes	no	NA	NA	12	no	NA	negative	NA	NA
22092782-071	LORN-C352	NA	LORN-S1	semi-targeted	2022-09-14	10:40:00	13:51:00	Kidney	negative	NA	yes	no	NA	NA	12	no	NA	negative	NA	NA
22092782-072	LORN-C353	NA	LORN-S1	semi-targeted	2022-09-14	10:41:00	13:51:00	Kidney	negative	NA	yes	no	NA	NA	12	no	NA	negative	NA	NA
22092782-073	LORN-C354	NA	LORN-S1	semi-targeted	2022-09-14	10:43:00	13:51:00	Kidney	negative	NA	yes	no	NA	NA	12	no	NA	negative	NA	NA
22092782-074	LORN-C355	NA	LORN-S1	semi-targeted	2022-09-14	10:44:00	13:51:00	Kidney	negative	NA	yes	no	NA	NA	12	no	NA	negative	NA	NA
22092782-075	LORN-C356	NA	LORN-S1	semi-targeted	2022-09-14	10:45:00	13:51:00	Kidney	negative	NA	yes	no	NA	NA	12	no	NA	negative	NA	NA
22092782-076	LORN-C357	NA	LORN-S1	semi-targeted	2022-09-14	10:46:00	13:51:00	Kidney	negative	NA	yes	no	NA	NA	12	no	NA	negative	NA	NA
22092782-077	LORN-C358	NA	LORN-S1	semi-targeted	2022-09-14	10:47:00	13:51:00	Kidney	negative	NA	yes	no	NA	NA	12	no	NA	negative	NA	NA
22092782-078	LORN-C359	NA	LORN-S1	semi-targeted	2022-09-14	10:48:00	13:51:00	Kidney	negative	NA	yes	no	NA	NA	12	no	NA	negative	NA	NA
22092782-079	LORN-C360	NA	LORN-S1	semi-targeted	2022-09-14	10:49:00	13:51:00	Kidney	negative	NA	yes	no	NA	NA	12	no	NA	negative	NA	NA
22092782-080	LORN-C361	NA	LORN-S1	semi-targeted	2022-09-14	10:50:00	13:51:00	Kidney	negative	NA	yes	no	NA	NA	12	no	NA	negative	NA	NA
22092782-081	LORN-C362	NA	LORN-S1	semi-targeted	2022-09-14	10:57:00	13:51:00	Kidney	negative	NA	yes	no	NA	NA	12	no	NA	negative	NA	NA
22092782-082	LORN-C363	NA	LORN-S1	semi-targeted	2022-09-14	10:59:00	13:51:00	Kidney	negative	NA	yes	no	NA	NA	12	no	NA	negative	NA	NA
22092782-083	LORN-C364	NA	LORN-S1	semi-targeted	2022-09-14	11:03:00	13:51:00	Kidney	negative	NA	yes	no	NA	NA	12	no	NA	negative	NA	NA
22092782-084	LORN-C365	NA	LORN-S2	semi-targeted	2022-09-19	08:27:00	13:25:00	Kidney	negative	NA	yes	no	NA	NA	12	no	NA	negative	NA	NA
22092782-085	LORN-C366	NA	LORN-S2	semi-targeted	2022-09-19	08:29:00	13:25:00	Kidney	negative	NA	yes	no	NA	NA	12	no	NA	negative	NA	NA
22092782-086	LORN-C367	NA	LORN-S2	semi-targeted	2022-09-19	08:44:00	13:25:00	Kidney	negative	NA	yes	no	NA	NA	12	no	NA	negative	NA	NA
22092782-087	LORN-C368	NA	LORN-S2	semi-targeted	2022-09-19	08:51:00	13:25:00	Kidney	negative	NA	yes	no	NA	NA	12	no	NA	negative	NA	NA
22092782-088	LORN-C369	NA	LORN-S2	semi-targeted	2022-09-19	09:00:00	13:25:00	Kidney	negative	NA	yes	no	NA	NA	12	no	NA	negative	NA	NA
22092782-089	LORN-C370	NA	LORN-S2	semi-targeted	2022-09-19	09:02:00	13:25:00	Kidney	negative	NA	yes	no	NA	NA	12	no	NA	negative	NA	NA
22092782-090	LORN-C371	NA	LORN-S2	semi-targeted	2022-09-19	09:08:00	13:25:00	Kidney	negative	NA	yes	no	NA	NA	12	no	NA	negative	NA	NA
22092782-091	LORN-C372	NA	LORN-S2	semi-targeted	2022-09-19	09:11:00	13:25:00	Kidney	negative	NA	yes	no	NA	NA	12	no	NA	negative	NA	NA
22092782-092	LORN-C373	NA	LORN-S2	semi-targeted	2022-09-19	09:13:00	13:25:00	Kidney	negative	NA	yes	no	NA	NA	12	no	NA	negative	NA	NA
22092782-093	LORN-C374	NA	LORN-S2	semi-targeted	2022-09-19	09:15:00	13:25:00	Kidney	negative	NA	yes	no	NA	NA	12	no	NA	negative	NA	NA
22092782-094	LORN-C375	NA	LORN-S2	semi-targeted	2022-09-19	09:17:00	13:25:00	Kidney	negative	NA	yes	no	NA	NA	12	no	NA	negative	NA	NA
22092782-095	LORN-C376	NA	LORN-S2	semi-targeted	2022-09-19	10:30:00	13:25:00	Kidney	negative	NA	yes	no	NA	NA	12	no	NA	negative	NA	NA
22092782-096	LORN-C377	NA	LORN-S2	semi-targeted	2022-09-19	10:32:00	13:25:00	Kidney	negative	NA	yes	no	NA	NA	12	no	NA	negative	NA	NA
22092782-097	LORN-C378	NA	LORN-S2	semi-targeted	2022-09-19	10:37:00	13:25:00	Kidney	negative	NA	yes	no	NA	NA	12	no	NA	negative	NA	NA
22092782-098	LORN-C379	NA	LORN-S2	semi-targeted	2022-09-19	10:58:00	13:25:00	Kidney	negative	NA	yes	no	NA	NA	12	no	NA	negative	NA	NA
22092782-099	LORN-C380	LORN-F11	LORN-S3	targeted	2022-09-22	11:09:00	14:15:00	Kidney	positive	34	yes	no	NA	NA	NA	yes	2022-10-24	positive	2022-11-08	L. borgpetersenii serogroup Sejroe serovar Hardjobovis
22092782-100	LORN-C381	LORN-F11	LORN-S3	targeted	2022-09-22	11:13:00	14:15:00	Kidney	negative	NA	yes	no	NA	NA	12	no	NA	negative	NA	NA
22112526-001	LORN-C382	NA	LORN-S1	semi-targeted	2022-09-23	10:46:00	14:20:00	Kidney	negative	NA	yes	no	NA	NA	12	no	NA	negative	NA	NA
22112526-002	LORN-C383	NA	LORN-S1	semi-targeted	2022-09-23	10:47:00	14:20:00	Kidney	negative	NA	yes	no	NA	NA	12	no	NA	negative	NA	NA
22112526-003	LORN-C384	NA	LORN-S1	semi-targeted	2022-09-23	10:48:00	14:20:00	Kidney	negative	NA	yes	no	NA	NA	12	no	NA	negative	NA	NA
22112526-004	LORN-C385	NA	LORN-S1	semi-targeted	2022-09-23	10:49:00	14:20:00	Kidney	negative	NA	yes	no	NA	NA	12	no	NA	negative	NA	NA
22112526-005	LORN-C386	NA	LORN-S1	semi-targeted	2022-09-23	11:02:00	14:20:00	Kidney	negative	NA	yes	no	NA	NA	12	no	NA	negative	NA	NA
22112526-006	LORN-C387	NA	LORN-S1	semi-targeted	2022-09-23	11:03:00	14:20:00	Kidney	negative	NA	yes	no	NA	NA	12	no	NA	negative	NA	NA
22112526-007	LORN-C388	NA	LORN-S1	semi-targeted	2022-09-23	11:05:00	14:20:00	Kidney	negative	NA	yes	no	NA	NA	12	no	NA	negative	NA	NA
22112526-008	LORN-C389	NA	LORN-S1	semi-targeted	2022-09-23	11:06:00	14:20:00	Kidney	negative	NA	yes	no	NA	NA	12	no	NA	negative	NA	NA
22112526-009	LORN-C390	NA	LORN-S1	semi-targeted	2022-09-23	11:07:00	14:20:00	Kidney	negative	NA	yes	no	NA	NA	12	no	NA	negative	NA	NA
22112526-010	LORN-C391	NA	LORN-S1	semi-targeted	2022-09-23	11:08:00	14:20:00	Kidney	negative	NA	yes	no	NA	NA	12	no	NA	negative	NA	NA
22112526-011	LORN-C392	NA	LORN-S1	semi-targeted	2022-09-23	11:09:00	14:20:00	Kidney	negative	NA	yes	no	NA	NA	12	no	NA	negative	NA	NA
22112526-012	LORN-C393	NA	LORN-S1	semi-targeted	2022-09-23	11:10:00	14:20:00	Kidney	negative	NA	yes	no	NA	NA	12	no	NA	negative	NA	NA
22112526-013	LORN-C394	NA	LORN-S1	semi-targeted	2022-09-23	11:11:00	14:20:00	Kidney	negative	NA	yes	no	NA	NA	12	no	NA	negative	NA	NA
22112526-014	LORN-C395	NA	LORN-S1	semi-targeted	2022-09-23	11:40:00	14:20:00	Kidney	negative	NA	yes	no	NA	NA	12	no	NA	negative	NA	NA
22112526-015	LORN-C396	NA	LORN-S1	semi-targeted	2022-09-23	12:02:00	14:20:00	Kidney	negative	NA	yes	no	NA	NA	12	no	NA	negative	NA	NA
22112526-016	LORN-C397	NA	LORN-S2	semi-targeted	2022-09-26	09:20:00	13:59:00	Kidney	negative	NA	yes	no	NA	NA	12	no	NA	negative	NA	NA
22112526-017	LORN-C398	NA	LORN-S2	semi-targeted	2022-09-26	09:22:00	13:59:00	Kidney	negative	NA	yes	no	NA	NA	12	no	NA	negative	NA	NA
22112526-018	LORN-C399	NA	LORN-S2	semi-targeted	2022-09-26	09:27:00	13:59:00	Kidney	negative	NA	yes	no	NA	NA	12	no	NA	negative	NA	NA
22112526-019	LORN-C400	NA	LORN-S2	semi-targeted	2022-09-26	10:08:00	13:59:00	Kidney	negative	NA	yes	no	NA	NA	12	no	NA	negative	NA	NA
22112526-020	LORN-C401	NA	LORN-S2	semi-targeted	2022-09-26	10:10:00	13:59:00	Kidney	negative	NA	yes	no	NA	NA	12	no	NA	negative	NA	NA
22112526-021	LORN-C402	NA	LORN-S2	semi-targeted	2022-09-26	10:12:00	13:59:00	Kidney	negative	NA	yes	no	NA	NA	12	no	NA	negative	NA	NA
22112526-022	LORN-C403	NA	LORN-S2	semi-targeted	2022-09-26	10:14:00	13:59:00	Kidney	negative	NA	yes	no	NA	NA	12	no	NA	negative	NA	NA
22112526-023	LORN-C404	NA	LORN-S2	semi-targeted	2022-09-26	10:16:00	13:59:00	Kidney	negative	NA	yes	no	NA	NA	12	no	NA	negative	NA	NA
22112526-024	LORN-C405	NA	LORN-S2	semi-targeted	2022-09-26	10:18:00	13:59:00	Kidney	negative	NA	yes	no	NA	NA	12	no	NA	negative	NA	NA
22112526-025	LORN-C406	NA	LORN-S2	semi-targeted	2022-09-26	10:20:00	13:59:00	Kidney	negative	NA	yes	no	NA	NA	12	no	NA	negative	NA	NA
22112526-026	LORN-C407	NA	LORN-S2	semi-targeted	2022-09-26	10:23:00	13:59:00	Kidney	negative	NA	yes	no	NA	NA	12	no	NA	negative	NA	NA
22112526-027	LORN-C408	NA	LORN-S2	semi-targeted	2022-09-26	10:24:00	13:59:00	Kidney	negative	NA	yes	no	NA	NA	12	no	NA	negative	NA	NA
22112526-028	LORN-C409	NA	LORN-S2	semi-targeted	2022-09-26	10:26:00	13:59:00	Kidney	negative	NA	yes	no	NA	NA	12	no	NA	negative	NA	NA
22112526-029	LORN-C410	NA	LORN-S2	semi-targeted	2022-09-26	12:12:00	13:59:00	Kidney	negative	NA	yes	no	NA	NA	12	no	NA	negative	NA	NA

## Sheet: Supplementary Table 4
Supplementary Table 4. Summary of the microbiological follow-up of the bovine kidney and urine cultures, Austria, November 2021 to September 2022.
Each row represents a sample and each colum represents a date of observation. Epidemiological information about the samples is provided in Supplementary Table S3.
A separate Excel sheet containing the field dictionary is available in this Supplementary Material.
Dilution ID	2021-11-22	2021-11-30	2021-12-07	2021-12-14	2021-12-21	2021-12-28	2022-01-04	2022-01-11	2022-01-18	2022-01-25	2022-02-01	2022-02-08	2022-02-15	2022-02-22	2022-03-01	2022-03-08	2022-03-15	2022-03-22	2022-03-29	2022-04-05	2022-04-12	2022-04-19	2022-04-26	2022-05-03	2022-05-10	2022-05-17	2022-05-24	2022-05-31	2022-06-07	2022-06-14	2022-06-21	28.06.2022	2022-07-05	2022-07-12	2022-07-19	2022-07-26	2022-08-02	2022-08-09	2022-08-16	2022-08-23	2022-08-30	2022-09-06	2022-09-13	2022-09-20	2022-09-27	2022-10-04	2022-10-11	2022-10-18	2022-10-25
21143980-001-D1	0A	0A	0A	0A	0A	0A	0B	0A	0A	0A	0A	0A
21143980-001-D2	0A	0A	0A	0A	0A	0A	0A	0A	0A	0A	0A	0A
21143980-002-D1		0B	0A	0A	0A	0A	0A	0A	0A	0A	0A	0A	0A
21143980-002-D2		0B	0A	0A	0A	0A	0A	0A	0A	0A	0A	0A	0A
21143980-003-D1				0B	0B	0B	0B	0A	0A	0A	0A	0A	0B	0B	0B
21143980-003-D2				0A	0A	0B	0B	0A	0B	0A	0A	0A	0A	0B	0B
21143980-004-D1				0A	0A	0A	0B	0A	0B	0A	0B	0B	0B	0B	0A
21143980-004-D2				0A	0A	0B	0A	0A	0A	0A	0A	0A	0A	0A	0A
21143980-005-D1								0A	0B	0A	0A	0A	0A	0A	0A	0A	0B	0A	0A	0B	0B	0B	0B	0B	0B	0B	0B	0B	0B	0B	0B	0B inoculation in fresh medium	0B	0B	0B	0B	0B
21143980-005-D2								0A	0A	0A	0A	0A	0A	0A	0A	0A	0B	0B	0B	0B	0B	0B	0B	0B	0B	0B	0B	0B	0B	0B	0B	0B inoculation in fresh medium	0B	0A	0A	0A	0B
21143980-006-D1								0A	0A	0A	0A	0A	0A	0A	0A	0A	0B	0B	0B	0B	0B	0B	0B	0B	0B	0B	0B	0B	0B	0B	0B	0B inoculation in fresh medium	0B	0B	0B	0B	0B
21143980-006-D2								0A	0A	0A	0A	0A	0A	0A	0A	0A	0A	0A	0A	0A	0B	0B	0B	0B	0B	0B	0B	0B	0B	0B	0B	0B inoculation in fresh medium	0B	0A	0A	0A	0B
21143980-007-D1									0A	0A	0A	0A	0A	0A	0A	0A	0A	0A	0A	0B
21143980-007-D2									0A	0A	0A	0A	0A	0A	0A	0A	0A	0A	0A	0A
21143980-008-D1									0A	0A	0A	0A	0A	0A	0A	0A	0A	0A	0A	0B	0B
21143980-008-D2									0A	0A	0A	0A	0A	0A	0A	0A	0A	0A	0A	0B	0B
21143980-009-D1											0A	0A	0A	0A	0A	0A	0A	0A	0A	0B	0B	0B
21143980-009-D2											0A	0A	0A	0B	0B	0B	0A	0A	0A	0A	0A	0A
21143980-010-D1											0A	0A	0A	0A	0A	0A	0A	0A	0A	0A	0B	0B
21143980-010-D2											0A	0A	0A	0A	0A	0A	0A	0A	0A	0A	0A	0A
21143980-011-D1											0A	0A	0A	0B	0A	0A	0B	0B	0B	0B	0B	0B
21143980-011-D2											0A	0A	0A	0A	0A	0A	0A	0A	0B	0B	0B	0B
21143980-012-D1											0A	0A	0A	0B	0A	0A	0B	0B	0B	0B	0B	0B
21143980-012-D2											0A	0A	0A	0A	0A	0A	0A	0A	0A	0B	0B	0B
21143980-013-D1											0A	0A	0A	0A	0A	0A	0B	0B	0B	0B	0B	0B	0B
21143980-013-D2											0A	0A	0A	0A	0A	0A	0A	0A	0B	0B	0B	0B	0B
21143980-014-D1												0A	0B	0B	0B	0A	0B	0B	0B	0B	0B	0B	0B
21143980-014-D2												0A	0A	0B	0A	0A	0A	0B	0A	0A	0B	0B	0B
21143980-015-D1												0A	0A	0B	0B	0B	0B	0B	0B	0B	0B	0B	0B
21143980-015-D2												0A	0B	0B	0A	0A	0A	0A	0B	0B	0B	0B	0B
21143980-016-D1												0A	0A	0B	0A	0A	0A	0A	0A	0A	0A	0B	0B
21143980-016-D2												0A	0A	0A	0A	0A	0A	0A	0A	0A	0A	0B	0B
21143980-017-D1												0A	0B	0A	0A	0A	0A	0A	0A	0B	0A	0B	0B
21143980-017-D2												0A	0B	0A	0A	0A	0A	0A	0A	0B	0B	0B	0B
21143980-018-D1												0A	0A	0A	0A	0A	0A	0A	0A	0B	0B	0B	0B
21143980-018-D2												0A	0A	0A	0A	0A	0A	0A	0A	0B	0B	0B	0B
21143980-019-D1												0A	0A	0A	0A	0A	0A	0A	0A	0B	0B	0B	0B
21143980-019-D2												0A	0A	0A	0A	0A	0A	0A	0A	0A	0A	0B	0B
21143980-020-D1												0A	0B	0B	0A	0A	0A	0A	0A	0B	0B	0B	0B
21143980-020-D2												0A	0A	0A	0A	0A	0A	0A	0A	0A	0A	0B	0B
21143980-021-D1												0A	0A	0B	0B	0B	0B	0B	0B	0B	0B	0B	0B
21143980-021-D2												0A	0A	0A	0A	0A	0B	0B	0B	0B	0B	0B	0B
21143980-022-D1												0A	0A	0A	0A	0A	0A	0A	0A	0A	0A	0A	0A
21143980-022-D2												0A	0A	0A	0A	0A	0A	0A	0A	0A	0A	0B	0B
21143980-023-D1												0B	0B	0B	0B	0B	0B	0B	0B	0B	0B	0B	0B
21143980-023-D2												0B	0B	0A	0A	0A	0A	0A	0B	0B	0B	0B	0B
21143980-024-D1													0A	0A	0A	0A	0A	0A	0A	0B	0B	0B	0B	0B
21143980-024-D2													0A	0A	0A	0A	0A	0A	0B	0B	0B	0B	0B	0B
21143980-025-D1													0B	0A	0A	0A	0A	0A	0B	0B	0B	0B	0B	0B
21143980-025-D2													0A	0A	0A	0A	0A	0A	0A	0A	0B	0B	0B	0B
21143980-026-D1													0B	0A	0A	0A	0A	0A	0B	0B	0B	0B	0B	0B
21143980-026-D2													0A	0A	0A	0A	0A	0A	0A	0A	0A	0B	0B	0B
21143980-027-D1													0A	0A	0A	0A	0A	0A	0A	0B	0A	0A	0A	0A	0B
21143980-027-D2													0A	0A	0A	0A	0A	0A	0A	0B	0A	0A	0A	0A	0B
21143980-028-D1													0A	0B	0A	0A	0A	0A	0A	0A	0A	0B	0B	0B	0B
21143980-028-D2													0A	0A	0A	0A	0A	0A	0A	0A	0A	0A	0B	0B	0B
21143980-029-D1													0A	0A	0A	0A	0A	0A	0A	0A	0A	0B	0B	0B	0B
21143980-029-D2													0A	0A	0A	0A	0A	0A	0A	0A	0A	0A	0B	0A	0B
21143980-030-D1														0B	0B	0A	0B	0B	0B	0B	0B	0B	0B	0B	0B
21143980-030-D2														0A	0A	0A	0A	0A	0A	0B	0B	0B	0B	0B	0B
21143980-031-D1														0B	0B	0A	0B	0B	0B	0B	0B	0B	0B	0B	0B
21143980-031-D2														0A	0A	0A	0A	0A	0A	0B	0B	0B	0B	0A	0A
21143980-032-D1														0A	0B	0B	0B	0B	0B	0B	0B	0B	0B	0B	0B
21143980-032-D2														0A	0A	0A	0A	0A	0A	0B	0B	0B	0B	0B	0B
21143980-033-D1														0B	0B	0B	0B	0B	0B	0B	0B	0B	0B	0B	0B
21143980-033-D2														0A	0A	0A	0A	0A	0A	0B	0B	0B	0B	0B	0B
21143980-034-D1														0B	0B	0B	0B	0B	0B	0B	0B	0B	0B	0B	0B
21143980-034-D2														0A	0A	0A	0A	0B	0A	0B	0B	0B	0B	0B	0B
21143980-035-D1														0A	0B	0B	0B	0B	0B	0B	0B	0B	0B	0B	0B
21143980-035-D2														0A	0A	0A	0A	0A	0B	0B	0B	0B	0B	0B	0B
21143980-036-D1														0B	0B	0B	0B	0B	0B	0B	0B	0B	0B	0B	0B
21143980-036-D2														0B	0A	0A	0A	0B	0A	0B	0B	0B	0B	0B	0B
21143980-037-D1														0B	0B	0B	0B	0B	0B	0B	0B	0B	0B	0B	0B
21143980-037-D2														0B	0B	0A	0A	0A	0B	0B	0B	0B	0B	0B	0B
21143980-038-D1														0B	0B	0B	0B	0B	0B	0B	0B	0B	0B	0B	0B
21143980-038-D2														0A	0A	0A	0A	0A	0A	0B	0B	0B	0B	0B	0B
21143980-039-D1														0B	0B	0B	0B	0B	0B	0B	0B	0B	0B	0B	0B
21143980-039-D2														0B	0A	0A	0A	0B	0A	0B	0B	0B	0B	0B	0B
21143980-040-D1														0B	0B	0B	0B	0B	0B	0B	0B	0B	0B	0B	0B
21143980-040-D2														0B	0B	0A	0A	0A	0A	0B	0B	0B	0B	0B	0B
21143980-041-D1														0B	0B	0B	0A	0B	0B	0B	0B	0B	0B	0B	0B
21143980-041-D2														0A	0A	0A	0B	0B	0B	0B	0B	0B	0B	0B	0B
21143980-042-D1														0B	0B	0B	0B	0B	0B	0B	0B	0B	0B	0B	0B
21143980-042-D2														0B	0A	0A	0A	0A	0A	0B	0B	0B	0B	0B	0B
21143980-043-D1														0B	0B	0B	0B	0B	0B	0B	0B	0B	0B	0B	0B
21143980-043-D2														0B	0A	0A	0A	0B	0A	0B	0B	0B	0B	0B	0B
21143980-044-D1														0B	0B	0B	0B	0B	0B	0B	0B	0B	0B	0B	0B
21143980-044-D2														0B	0B	0A	0A	0A	0A	0A	0B	0B	0B	0B	0B
21143980-045-D1														0B	0B	0B	0B	0B	0B	0B	0B	0B	0B	0B	0B
21143980-045-D2														0B	0B	0A	0A	0A	0A	0B	0B	0B	0B	0B	0B
21143980-046-D1														0B	0B	0B	0B	0B	0B	0B	0B	0B	0B	0B	0B
21143980-046-D2														0A	0B	0A	0A	0B	0B	0B	0B	0B	0B	0B	0B
21143980-047-D1														0A	0B	0B	0B	0B	0B	0B	0B	0B	0B	0B	0B
21143980-047-D2														0A	0A	0A	0A	0B	0B	0B	0B	0B	0B	0B	0B
21143980-048-D1														0B	0B	0B	0B	0B	0B	0B	0B	0B	0B	0B	0B
21143980-048-D2														0A	0A	0A	0A	0B	0B	0B	0B	0B	0B	0B	0B
21143980-049-D1														0B	0B	0B	0B	0B	0B	0B	0B	0B	0B	0B	0B
21143980-049-D2														0B	0B	0B	0A	0A	0B	0B	0B	0B	0B	0B	0B
21143980-050-D1														0A	0B	0B	0A	0A	0B	0B	0B	0B	0B	0B	0B	0B
21143980-050-D2														0A	0A	0A	0A	0A	0A	0A	0A	0A	0A	0A	0A	0A
21143980-051-D1														0B	0B	0B	0B	0B	0B	0B	0B	0B	0B	0B	0B	0B
21143980-051-D2														0B	0A	0A	0A	0B	0B	0B	0A	0B	0B	0B	0B	0B
21143980-052-D1														0B	0B	0B	0B	0B	0B	0B	0B	0B	0B	0B	0B	0B
21143980-052-D2														0B	0B	0B	0B	0B	0B	0B	0A	0B	0B	0B	0B	0B
21143980-053-D1														0B	0B	0B	0B	0B	0B	0B	0B	0B	0B	0B	0B	0B
21143980-053-D2														0B	0A	0B	0A	0A	0A	0B	0B	0B	0B	0B	0B	0B
21143980-054-D1														0B	0B	0B	0B	0B	0B	0B	0B	0B	0B	0B	0B	0B
21143980-054-D2														0A	0A	0B	0A	0A	0A	0B	0B	0B	0B	0B	0B	0B
21143980-055-D1														0B	0B	0B	0B	0B	0B	0B	0B	0B	0B	0B	0B	0B
21143980-055V2														0B	0B	0A	0A	0A	0B	0B	0B	0B	0B	0B	0B	0B
21143980-056-D1														0B	0B	0A	0A	0B	0B	0B	0B	0B	0B	0B	0B	0B
21143980-056-D2														0B	0A	0A	0A	0A	0A	0B	0B	0B	0B	0B	0B	0B
21143980-057-D1														0B	0B	0B	0B	0B	0B	0B	0B	0B	0B	0B	0B	0B
21143980-057-D2														0B	0B	0B	0A	0A	0A	0B	0B	0B	0B	0B	0B	0B
21143980-058-D1														0B	0B	0B	0B	0B	0B	0B	0B	0B	0B	0B	0B	0B
21143980-058-D2														0B	0A	0B	0B	0A	0A	0B	0B	0B	0B	0B	0B	0B
21143980-059-D1														0B	0B	0B	0B	0B	0B	0B	0B	0B	0B	0B	0B	0B
21143980-059-D2														0B	0A	0B	0B	0B	0B	0B	0B	0B	0B	0B	0B	0B
21143980-060-D1															0A	0A	0A	0A	0A	0A	0A	0A	0B	0B	0B	0B
21143980-060-D2															0A	0A	0A	0A	0A	0B	0A	0A	0B	0B	0B	0B
21143980-061-D1															0B	0A	0B	0B	0B	0B	0B	0B	0B	0B	0B	0B
21143980-061-D2															0A	0A	0A	0A	0A	0B	0B	0B	0B	0B	0B	0B
21143980-062-D1															0B	0B	0B	0B	0B	0B	0B	0B	0B	0B	0B	0B
21143980-062-D2															0B	0B	0B	0A	0A	0B	0B	0B	0B	0B	0B	0B
21143980-063-D1															0B	0B	0B	0B	0B	0B	0B	0B	0B	0B	0B	0B
21143980-063-D2															0A	0B	0B	0A	0A	0A	0A	0B	0B	0B	0B	0B
21143980-064-D1															0B	0B	0B	0B	0B	0B	0B	0B	0B	0B	0B	0B
21143980-064-D2															0A	0B	0B	0A	0A	0B	0B	0B	0B	0B	0B	0B
21143980-065-D1															0B	0B	0B	0B	0B	0B	0B	0B	0B	0B	0B	0B
21143980-065-D2															0A	0B	0B	0B	0B	0B	0B	0B	0B	0B	0B	0B
21143980-066-D1															0B	0A	0B	0B	0B	0B	0B	0B	0B	0B	0B	0B
21143980-066-D2															0A	0A	0A	0B	0B	0B	0B	0B	0B	0B	0B	0B
21143980-067-D1															0B	0A	0B	0B	0B	0B	0B	0B	0B	0B	0B	0B
21143980-067-D2															0B	0B	0A	0A	0B	0B	0B	0B	0B	0B	0B	0B
21143980-068-D1															0B	0B	0B	0B	0B	0B	0B	0B	0B	0B	0B	0B
21143980-068-D2															0A	0A	0A	0A	0B	0B	0B	0B	0B	0B	0B	0B
21143980-069-D1															0B	0B	0B	0B	0B	0B	0B	0B	0B	0B	0B	0B
21143980-069-D2															0B	0B	0B	0B	0B	0B	0B	0B	0B	0B	0B	0B
21143980-070-D1															0B	0B	0B	0B	0B	0B	0B	0B	0B	0B	0B	0B
21143980-070-D2															0B	0B	0B	0B	0B	0B	0B	0B	0B	0B	0B	0B
21143980-071-D1															0B	0A	0B	0B	0B	0B	0B	0B	0B	0B	0B	0B
21143980-071-D2															0A	0A	0A	0B	0B	0B	0B	0B	0B	0B	0B	0B
21143980-072-D1																0A	0B	0B	0B	0B	0B	0B	0B	0B	0B	0B	0B
21143980-072-D2																0A	0A	0A	0A	0A	0A	0A	0A	0B	0B	0B	0B
21143980-073-D1																NI	NI	NI	NI	NI	NI	NI	NI	NI	NI	NI	NI
21143980-073-D2																NI	NI	NI	NI	NI	NI	NI	NI	NI	NI	NI	NI
21143980-074-D1																0A	0A	0A	0B	0B	0B	0B	0B	0B	0B	0B	0B
21143980-074-D2																0A	0A	0A	0B	0B	0B	0B	0B	0B	0B	0B	0B
21143980-075-D1																0A	0A	0B	0B	0B	0B	0B	0B	0B	0B	0B	0B
21143980-075-D2																0A	0A	0B	0B	0B	0B	0B	0B	0B	0B	0B	0B
21143980-076-D1																0A	0A	0A	0A	0B	0B	0B	0B	0B	0B	0B	0B
21143980-076-D2																0A	0A	0A	0A	0B	0B	0B	0B	0B	0B	0B	0B
21143980-077-D1																0A	0A	0A	0A	0A	0A	0B	0B	0B	0B	0B	0B
21143980-077-D2																0A	0A	0A	0A	0A	0A	0A	0A	0A	0A	0B	0B
21143980-078-D1																0A	0A	0A	0A	0A	0A	0B	0B	0B	0B	0B	0B
21143980-078-D2																0A	0A	0A	0A	0A	0A	0B	0B	0B	0B	0B	0B
21143980-079-D1																0A	0A	0B	0A	0B	0B	0B	0B	0B	0B	0B	0B
21143980-079-D2																0A	0A	0A	0A	0A	0A	0A	0A	0A	0B	0A	0A
21143980-080-D1																0A	0A	0A	0A	0A	0A	0A	0A	0B	0B	0B	0B
21143980-080-D2																0A	0A	0A	0A	0A	0A	0A	0A	0A	0B	0B	0B
21143980-081-D1																	0B	0B	0B	0B	0B	0B	0B	0B	0B	0B	0B	0B
21143980-081-D2																	0A	0A	0A	0A	0A	0A	0B	0B	0B	0B	0B	0B
21143980-082-D1																	0B	0B	0B	0B	0B	0B	0B	0B	0B	0B	0B	0B
21143980-082-D2																	0A	0B	0B	0A	0B	0B	0B	0B	0B	0B	0B	0B
21143980-083-D1																	0B	0B	0B	0B	0B	0B	0B	0B	0B	0B	0B	0B
21143980-083-D2																	0A	0A	0B	0B	0B	0B	0B	0B	0B	0B	0B	0B
21143980-084-D1																	0B	0B	0B	0B	0B	0B	0B	0B	0B	0B	0B	0B
21143980-084-D2																	0A	0A	0B	0B	0B	0B	0B	0B	0B	0B	0B	0B
21143980-085-D1																	0B	0B	0B	0B	0B	0B	0B	0B	0B	0B	0B	0B
21143980-085-D2																	0A	0A	0B	0B	0B	0B	0B	0B	0B	0B	0B	0B
21143980-086-D1																	0B	0B	0B	0B	0B	0B	0B	0B	0B	0B	0B	0B
21143980-086-D2																	0A	0A	0A	0B	0B	0B	0B	0B	0B	0B	0B	0B
21143980-087-D1																	0B	0B	0B	0B	0B	0B	0B	0B	0B	0B	0B	0B
21143980-087-D2																	0A	0A	0B	0B	0B	0B	0B	0B	0B	0B	0B	0B
21143980-088-D1																	0A	0A	0A	0A	0B	0A	0A	0A	0B	0B	0B	0B
21143980-088-D2																	0A	0A	0A	0A	0B	0A	0A	0A	0A	0A	0A	0A
21143980-089-D1																	0B	0B	0B	0B	0B	0B	0B	0B	0B	0B	0B	0B
21143980-089-D2																	0A	0A	0B	0B	0B	0B	0B	0B	0B	0B	0B	0B
21143980-090-D1																	0A	0A	0A	0B	0B	0B	0B	0B	0B	0B	0B	0B
21143980-090-D2																	0A	0A	0A	0B	0B	0B	0B	0B	0B	0B	0A	0A
21143980-091-D1																	0B	0B	0B	0B	0B	0B	0B	0B	0B	0B	0B	0B
21143980-091-D2																	0A	0A	0A	0A	0B	0A	0B	0B	0B	0B	0A	0B
21143980-092-D1																	0B	0B	0B	0B	0B	0B	0B	0B	0B	0B	0B	0B
21143980-092-D2																	0A	0B	0B	0B	0B	0B	0B	0B	0B	0B	0B	0B
21143980-093-D1																	0B	0B	0B	0B	0B	0B	0B	0A	0A	0A	0A	0B
21143980-093-D2																	0A	0A	0A	0A	0A	0A	0A	0A	0A	0A	0A	0A
21143980-094-D1																	0B	0B	0B	0B	0B	0B	0B	0B	0B	0B	0B	0B
21143980-094-D2																	0A	0A	0B	0B	0B	0B	0B	0B	0B	0B	0B	0B
21143980-095-D1																	0A	0A	0B	0A	0A	0B	0A	0B	0B	0B	0B	0B
21143980-095-D2																	0A	0A	0A	0A	0A	0B	0B	0B	0B	0B	0B	0B
21143980-096-D1																	0B	0B	0B	0B	0B	0B	0B	0B	0B	0B	0B	0B
21143980-096-D2																	0A	0A	0B	0B	0B	0B	0B	0B	0B	0B	0B	0B
21143980-097-D1																	0B	0B	0B	0B	0B	0B	0B	0B	0B	0B	0B	0B
21143980-097-D2																	0A	0A	0B	0B	0B	0B	0B	0B	0B	0B	0B	0B
21143980-098-D1																	0B	0B	0B	0B	0B	0B	0B	0B	0B	0B	0B	0B
21143980-098-D2																	0B	0A	0B	0B	0B	0B	0B	0B	0B	0B	0B	0B
21143980-099-D1																	0B	0B	0B	0B	0B	0B	0B	0B	0B	0B	0B	0B
21143980-099-D2																	0A	0A	0A	0B	0B	0A	0B	0B	0B	0B	0B	0B
21143980-100-D1																	0B	0B	0B	0B	0B	0B	0B	0B	0B	0B	0B	0B
21143980-100-D2																	0A	0B	0B	0B	0B	0B	0B	0B	0B	0B	0B	0B
22031930-001-D1																	0B	0B	0B	0B	0B	0B	0B	0B	0B	0B	0B	0B
22031930-001-D2																	0A	0A	0B	0B	0B	0B	0B	0B	0B	0B	0B	0B
22031930-002-D1																	0B	0B	0B	0B	0B	0B	0B	0B	0B	0B	0B	0B
22031930-002-D2																	0A	0B	0B	0B	0B	0B	0B	0B	0B	0B	0B	0B
22031930-003-D1																	0B	0B	0B	0B	0B	0B	0B	0B	0B	0B	0B	0B
22031930-003-D2																	0A	0A	0B	0B	0B	0B	0B	0B	0B	0B	0B	0B
22031930-004-D1																	0A	0B	0B	0B	0B	0B	0B	0B	0B	0B	0B	0B
22031930-004-D2																	0A	0A	0A	0A	0B	0A	0B	0B	0B	0B	0B	0B
22031930-005-D1																	0B	0B	0B	0B	0B	0B	0B	0B	0B	0B	0B	0B
22031930-005-D2																	0A	0A	0A	0A	0B	0A	0B	0B	0B	0B	0B	0B
22031930-006-D1																	0B	0B	0B	0B	0B	0B	0B	0B	0B	0B	0B	0B
22031930-006-D2																	0A	0A	0A	0A	0B	0B	0B	0B	0B	0B	0B	0B
22031930-007-D1																	0A	0A	0A	0A	0A	0A	0B	0B	0B	0B	0B	0B	0B
22031930-007-D2																	0A	0A	0A	0A	0A	0A	0B	0B	0B	0B	0B	0A	0B
22031930-008-D1																	0B	0B	0B	0B	0B	0B	0B	0B	0B	0B	0B	0B	0B
22031930-008-D2																	0A	0B	0B	0B	0B	0B	0B	0B	0B	0B	0B	0B	0B
22031930-009-D1																		0B	0B	0B	0B	0B	0B	0B	0B	0B	0B	0B	0B
22031930-009-D2																		0A	0A	0A	0B	0B	0A	0B	0B	0B	0B	0B	0B
22031930-010-D1																		0B	0B	0B	0B	0B	0B	0B	0B	0B	0B	0B	0B
22031930-010-D2																		0A	0A	0B	0B	0B	0B	0B	0B	0B	0B	0B	0B
22031930-011-D1																		0B	0B	0B	0B	0B	0B	0B	0B	0B	0B	0B	0B
22031930-011-D2																		0A	0A	0B	0B	0A	0B	0B	0B	0B	0B	0B	0B
22031930-012-D1																		0B	0B	0B	0B	0B	0B	0B	0B	0B	0B	0B	0B
22031930-012-D2																		0A	0A	0B	0B	0A	0B	0B	0B	0B	0B	0B	0B
22031930-013-D1																		0B	0B	0B	0B	0B	0B	0B	0B	0B	0B	0B	0B
22031930-013-D2																		0B	0B	0B	0B	0B	0B	0B	0B	0B	0B	0B	0B
22031930-014-D1																		0B	0B	0B	0B	0B	0B	0B	0B	0B	0B	0B	0B
22031930-014-D2																		0B	0B	0B	0B	0B	0B	0B	0B	0B	0B	0B	0B
22031930-015-D1																		0B	0B	0B	0B	0B	0B	0B	0B	0B	0B	0B	0B
22031930-015-D2																		0A	0A	0A	0B	0B	0A	0B	0B	0B	0B	0B	0B
22031930-016-D1																		0B	0B	0B	0B	0B	0B	0B	0B	0B	0B	0B	0B
22031930-016-D2																		0A	0A	0A	0B	0B	0B	0B	0B	0B	0B	0B	0B
22031930-017-D1																		0B	0B	0B	0B	0B	0B	0B	0B	0B	0B	0B	0B
22031930-017-D2																		0A	0A	0A	0B	0B	0B	0B	0B	0B	0B	0B	0B
22031930-018-D1																		0B	0B	0B	0B	0B	0B	0B	0B	0B	0B	0B	0B
22031930-018-D2																		0A	0A	0A	0A	0A	0A	0B	0B	0B	0B	0B	0B
22031930-019-D1																		0B	0B	0B	0B	0B	0B	0B	0B	0B	0B	0B	0B
22031930-019-D2																		0B	0B	0B	0B	0B	0B	0B	0B	0B	0B	0B	0B
22031930-020-D1																		0B	0B	0B	0B	0B	0B	0B	0B	0B	0B	0B	0B
22031930-020-D2																		0B	0A	0B	0A	0B	0B	0B	0B	0B	0B	0B	0B
22031930-021-D1																		0B	0B	0B	0B	0B	0B	0B	0B	0B	0B	0B	0B
22031930-021-D2																		0A	0A	0B	0A	0A	0B	0A	0B	0B	0B	0B	0B
22031930-022-D1																		0B	0B	0B	0B	0B	0B	0B	0B	0B	0B	0B	0B
22031930-022-D2																		0A	0A	0A	0A	0B	0B	0B	0B	0B	0B	0B	0B
22031930-023-D1																		0B	0B	0B	0B	0B	0B	0B	0B	0B	0B	0B	0B
22031930-023-D2																		0B	0A	0A	0B	0B	0B	0B	0B	0B	0B	0B	0B
22031930-024-D1																		0B	0B	0B	0B	0B	0B	0B	0B	0B	0B	0B	0B
22031930-024-D2																		0B	0B	0B	0B	0B	0B	0B	0B	0B	0B	0B	0B
22031930-025-D1																		0B	0B	0B	0B	0B	0B	0B	0B	0B	0B	0B	0B
22031930-025-D2																		0B	0B	0B	0B	0B	0B	0B	0B	0B	0B	0B	0B
22031930-026-D1																		0B	0B	0B	0B	0B	0B	0B	0B	0B	0B	0B	0B
22031930-026-D2																		0B	0B	0A	0B	0B	0B	0B	0B	0B	0A	0B	0B
22031930-027-D1																		0B	0B	0B	0B	0B	0B	0B	0B	0B	0B	0B	0B
22031930-027-D2																		0B	0B	0A	0B	0B	0B	0B	0B	0B	0B	0B	0B
22031930-028-D1																		0B	0B	0B	0B	0B	0B	0B	0B	0B	0B	0B	0B
22031930-028-D2																		0B	0B	0B	0B	0B	0B	0B	0B	0B	0B	0B	0B
22031930-029-D1																				0B	0B	0B	0B	0B	0B	0B	0B	0B	0B	0B	0B
22031930-029-D2																				0A	0A	0A	0B	0B	0B	0B	0B	0B	0B	0B	0B
22031930-030-D1																				0B	0B	0B	0B	0B	0B	0B	0B	0B	0B	0B	0B
22031930-030-D2																				0A	0B	0B	0B	0B	0B	0B	0B	0B	0B	0B	0B
22031930-031-D1																				0B	0B	0B	0B	0B	0B	0B	0B	0B	0B	0B	0B
22031930-031-D2																				0A	0B	0B	0B	0B	0B	0B	0B	0B	0B	0B	0B
22031930-032-D1																				0B	0B	0B	0B	0B	0B	0B	0B	0B	0B	0B	0B
22031930-032-D2																				0A	0A	0B	0B	0B	0B	0B	0B	0B	0B	0B	0B
22031930-033-D1																				0B	0B	0B	0B	0B	0B	0B	0B	0B	0B	0B	0B
22031930-033-D2																				0A	0B	0B	0B	0B	0B	0B	0B	0B	0B	0B	0B
22031930-034-D1																				0B	0B	0B	0B	0B	0B	0B	0B	0B	0B	0B	0B
22031930-034-D2																				0A	0B	0A	0B	0B	0B	0B	0B	0B	0B	0B	0B
22031930-035-D1																				0B	0B	0B	0B	0B	0B	0B	0B	0B	0B	0B	0B
22031930-035-D2																				0A	0A	0A	0B	0B	0B	0B	0B	0B	0B	0B	0B
22031930-036-D1																				0B	0B	0B	0B	0B	0B	0B	0B	0B	0B	0B	0B
22031930-036-D2																				0B	0B	0A	0A	0B	0B	0B	0B	0B	0B	0B	0B
22031930-037-D1																				0A	0B	0B	0B	0B	0B	0B	0B	0B	0B	0B	0B
22031930-037-D2																				0A	0B	0B	0B	0B	0B	0B	0B	0B	0B	0B	0B
22031930-038-D1																				0B	0B	0B	0B	0B	0B	0B	0B	0B	0B	0B	0B
22031930-038-D2																				0B	0B	0A	0B	0B	0B	0B	0B	0B	0B	0B	0B
22031930-039-D1																				0B	0B	0B	0B	0B	0B	0B	0B	0B	0B	0B	0B
22031930-039-D2																				0A	0A	0A	0B	0B	0B	0B	0B	0B	0B	0B	0B
22031930-040-D1																				0B	0B	0B	0B	0B	0B	0B	0B	0B	0B	0B	0B
22031930-040-D2																				0A	0A	0A	0B	0B	0B	0B	0B	0B	0B	0B	0B
22031930-041-D1																				0B	0B	0B	0B	0A	0B	0B	0B	0B	0B	0B	0B
22031930-041-D2																				0A	0A	0A	0B	0A	0B	0B	0B	0B	0B	0B	0B
22031930-042-D1																				0B	0B	0B	0B	0B	0B	0B	0B	0B	0B	0B	0B
22031930-042-D2																				0A	0B	0B	0B	0B	0B	0B	0B	0B	0B	0B	0B
22031930-043-D1																				0B	0B	0B	0B	0B	0B	0B	0B	0B	0B	0B	0B
22031930-043-D2																				0A	0B	0A	0B	0B	0B	0B	0A	0A	0B	0B	0B
22031930-044-D1																				0B	0B	0B	0B	0B	0B	0B	0B	0B	0B	0B	0B
22031930-044-D2																				0A	0B	0B	0B	0A	0B	0B	0B	0B	0B	0B	0B
22031930-045-D1																				0B	0B	0B	0B	0B	0B	0B	0B	0B	0B	0B	0B
22031930-045-D2																				0A	0A	0A	0B	0B	0B	0B	0B	0B	0B	0B	0B
22031930-046-D1																				0B	0B	0B	0B	0A	0B	0B	0B	0B	0B	0B	0B
22031930-046-D2																				0A	0A	0A	0B	0A	0B	0B	0B	0B	0B	0B	0B
22031930-047-D1																				0B	0B	0B	0B	0A	0B	0B	0B	0B	0B	0B	0B
22031930-047-D2																				0A	0A	0A	0B	0A	0B	0B	0B	0B	0B	0B	0B
22031930-048-D1																					0B	0A	0B	0B	0B	0B	0B	0B	0B	0B	0B	0B
22031930-048-D2																					0A	0A	0B	0B	0B	0B	0B	0B	0B	0B	0B	0B
22031930-049-D1																					0B	0B	0B	0B	0B	0B	0B	0B	0B	0B	0B	0B
22031930-049-D2																					0B	0A	0B	0B	0B	0B	0B	0B	0B	0B	0B	0B
22031930-050-D1																					0B	0B	0B	0B	0B	0B	0B	0B	0B	0B	0B	0B
22031930-050-D2																					0B	0B	0A	0B	0B	0B	0B	0B	0B	0B	0B	0B
22031980-051-D1																					0B	0B	0B	0B	0B	0B	0B	0B	0B	0B	0B	0B
22031980-051-D2																					0A	0A	0B	0B	0B	0B	0B	0B	0B	0B	0B	0B
22031980-052-D1																					0B	0B	0B	0B	0B	0B	0B	0B	0B	0B	0B	0B
22031980-052-D2																					0A	0A	0B	0B	0B	0B	0B	0B	0B	0B	0B	0B
22031980-053-D1																					0B	0B	0B	0B	0B	0B	0B	0B	0B	0B	0B	0B
22031980-053-D2																					0A	0A	0B	0B	0B	0B	0B	0B	0B	0B	0B	0B
22031980-054-D1																					0B	0B	0B	0B	0B	0B	0B	0B	0B	0B	0B	0B
22031980-054-D2																					0B	0B	0B	0B	0B	0B	0B	0B	0B	0B	0B	0B
22031980-055-D1																					0B	0B	0B	0B	0B	0B	0A	0A	0B	0B	0B	0B
22031980-055-D2																					0A	0B	0B	0B	0B	0B	0A	0A	0B	0B	0B	0B
22031980-056-D1																					0B	0B	0B	0A	0B	0B	0B	0B	0B	0B	0B	0B
22031980-056-D2																					0A	0A	0B	0A	0B	0B	0B	0B	0B	0B	0B	0B
22031980-057-D1																					0B	0B	0B	0B	0B	0B	0B	0B	0B	0B	0B	0B
22031980-057-D2																					0A	0A	0B	0B	0B	0B	0B	0B	0B	0B	0B	0B
22031980-058-D1																					0B	0B	0B	0B	0B	0B	0B	0B	0B	0B	0B	0B
22031980-058-D2																					0A	0A	0B	0B	0B	0B	0B	0B	0B	0B	0B	0B
22031980-059-D1																					0B	0A	0B	0B	0B	0B	0B	0B	0B	0B	0B	0B
22031980-059-D2																					0A	0A	0B	0B	0B	0B	0B	0B	0B	0B	0B	0B
22031980-060-D1																					0B	0A	0B	0B	0B	0B	0B	0B	0B	0B	0B	0B
22031980-060-D2																					0A	0A	0B	0B	0B	0B	0B	0B	0B	0B	0B	0B
22031930-061-D1																					0B	0B	0B	0B	0B	0B	0B	0B	0B	0B	0B	0B
22031930-061-D2																					0A	0A	0B	0B	0B	0B	0B	0B	0B	0B	0B	0B
22031930-062-D1																					0B	0B	0B	0B	0B	0B	0B	0B	0B	0B	0B	0B
22031930-062-D2																					0B	0B	0B	0B	0B	0B	0B	0B	0B	0B	0B	0B
22031930-063-D1																					0B	0B	0B	0B	0B	0B	0B	0B	0B	0B	0B	0B
22031930-063-D2																					0A	0A	0B	0B	0B	0B	0B	0B	0B	0B	0B	0B
22031930-064-D1																					0B	0B	0B	0B	0B	0B	0B	0B	0B	0B	0B	0B
22031930-064-D2																					0B	0B	0B	0A	0B	0B	0B	0B	0B	0B	0B	0B
22031930-065-D1																					0B	0B	0B	0B	0B	0B	0B	0B	0B	0B	0B	0B
22031930-065-D2																					0A	0A	0A	0A	0B	0B	0B	0B	0B	0B	0B	0B
22031930-066-D1																					0B	0B	0B	0B	0B	0B	0B	0B	0B	0B	0B	0B
22031930-066-D2																					0B	0B	0B	0B	0B	0B	0B	0B	0B	0B	0B	0B
22031930-067-D1																					0B	0B	0B	0B	0B	0B	0B	0B	0B	0B	0B	0B
22031930-067-D2																					0B	0B	0B	0B	0B	0B	0B	0B	0B	0B	0B	0B
22031930-068-D1																					0B	0B	0B	0B	0B	0B	0B	0B	0B	0B	0B	0B
22031930-068-D2																					0B	0B	0B	0B	0B	0B	0B	0B	0B	0B	0B	0B
22031930-069-D1																					0B	0B	0B	0B	0B	0B	0B	0B	0B	0B	0B	0B
22031930-069-D2																					0B	0B	0B	0B	0B	0B	0B	0B	0B	0B	0B	0B
22031930-070-D1																					0B	0B	0B	0B	0B	0B	0B	0B	0B	0B	0B	0B
22031930-070-D2																					0B	0B	0B	0B	0B	0B	0B	0B	0B	0B	0B	0B
22031930-071-D1																						0A	0A	0A	0B	0B	0B	0B	0B	0B	0B	0B	0B
22031930-071-D2																						0A	0B	0A	0B	0B	0B	0B	0B	0B	0B	0B	0B
22031930-072-D1																						0B	0B	0B	0B	0B	0B	0B	0B	0B	0B	0B	0B
22031930-072-D2																						0A	0B	0B	0B	0B	0B	0B	0B	0B	0B	0B	0B
22031930-073-D1																						0B	0B	0B	0B	0B	0B	0B	0B	0B	0B	0B	0B
22031930-073-D2																						0A	0B	0B	0B	0B	0B	0B	0B	0B	0B	0B	0B
22031930-074-D1																						0B	0B	0B	0B	0B	0B	0B	0B	0B	0B	0B	0B
22031930-074-D2																						0B	0B	0B	0B	0B	0B	0B	0B	0B	0B	0B	0B
22031930-075-D1																						0B	0B	0B	0B	0B	0B	0B	0B	0B	0B	0B	0B
22031930-075-D2																						0A	0B	0B	0B	0B	0B	0B	0B	0B	0B	0B	0B
22031930-076-D1																						0A	0B	0B	0B	0B	0B	0B	0B	0B	0B	0B	0B
22031930-076-D2																						0A	0A	0B	0B	0B	0B	0B	0B	0B	0B	0B	0B
22031930-077-D1																						0A	0B	0B	0B	0B	0B	0B	0B	0B	0B	0B	0B
22031930-077-D2																						0A	0B	0B	0B	0B	0B	0B	0B	0B	0B	0B	0B
22031930-078-D1																						0A	0B	0B	0B	0B	0B	0B	0B	0B	0B	0B	0B
22031930-078-D2																						0A	0A	0B	0B	0B	0B	0B	0B	0B	0B	0B	0B
22031930-079-D1																						0B	0B	0B	0B	0B	0B	0B	0B	0B	0B	0B	0B
22031930-079-D2																						0A	0A	0B	0B	0B	0B	0B	0B	0B	0B	0B	0B
22031930-080-D1																						0B	0B	0B	0B	0B	0B	0B	0B	0B	0B	0B	0B
22031930-080-D2																						0A	0A	0A	0B	0B	0B	0B	0B	0B	0B	0B	0B
22031930-081-D1																						0B	0B	0B	0B	0B	0B	0B	0B	0B	0B	0B	0B
22031930-081-D2																						0A	0A	0B	0B	0B	0B	0B	0B	0B	0B	0B	0B
22031930-082-D1																						0A	0A	0A	0A	0B	0B	0B	0B	0B	0B	0B	0B
22031930-082-D2																						0A	0A	0A	0A	0B	0B	0B	0A	0B	0B	0B	0B
22031930-083-D1																						0A	0A	0A	0B	0B	0B	0B	0B	0A	0B	0B	0B
22031930-083-D2																						0A	0A	0A	0A	0B	0B	0B	0A	0A	0B	0B	0B
22031930-084-D1																						0B	0A	0B	0B	0B	0B	0B	0B	0B	0B	0B	0B
22031930-084-D2																						0B	0B	0A	0A	0B	0B	0B	0A	0A	0B	0B	0B
22031930-085-D1																						0B	0A	0A	0A	0B	0B	0B	0B	0B	0B	0B	0B
22031930-085-D2																						0B	0B	0A	0A	0B	0B	0B	0B	0B	0B	0B	0B
22031930-086-D1																						0B	0B	0A	0B	0B	0B	0B	0B	0B	0B	0B	0B
22031930-086-D2																						0B	0B	0A	0A	0B	0B	0B	0B	0B	0B	0B	0B
22031930-087-D1																							0B	0A	0A	0B	0B	0B	0B	0B	0B	0B	0B	0B
22031930-087-D2																							0A	0A	0A	0B	0A	0A	0B	0B	0B	0B	0B	0B
22031930-088-D1																							0B	0B	0B	0B	0B	0B	0B	0B	0B	0B	0B	0B
22031930-088-D2																							0A	0A	0A	0B	0B	0B	0B	0B	0B	0B	0B	0B
22031930-089-D1																							0A	0A	0A	0B	0B	0B	0B	0B	0B	0B	0B	0B
22031930-089-D2																							0A	0A	0A	0B	0B	0B	0B	0B	0B	0B	0B	0B
22031930-090-D1																							0B	0B	0B	0B	0B	0B	0B	0B	0B	0B	0B	0B
22031930-090-D2																							0A	0A	0A	0B	0B	0B	0B	0B	0B	0B	0B	0B
22031930-091-D1																							0B	0A	0A	0B	0B	0B	0B	0B	0B	0B	0B	0B
22031930-091-D2																							0A	0A	0A	0B	0B	0B	0B	0B	0B	0B	0B	0B
22031930-092-D1																							0A	0A	0A	0B	0B	0B	0B	0B	0B	0B	0B	0B
22031930-092-D2																							0B	0A	0A	0B	0B	0B	0B	0B	0B	0B	0B	0B
22031930-093-D1																							0A	0B	0B	0B	0B	0B	0B	0B	0B	0B	0B	0B
22031930-093-D2																							0A	0A	0A	0B	0B	0B	0B	0B	0B	0B	0B	0B
22031930-094-D1																							0A	0A	0A	0B	0B	0B	0B	0B	0B	0B	0B	0B
22031930-094-D2																							0A	0A	0A	0B	0B	0B	0B	0B	0B	0B	0B	0B
22031930-095-D1																							0A	0B	0A	0B	0B	0B	0B	0B	0B	0B	0B	0B
22031930-095-D2																							0A	0B	0A	0B	0B	0B	0B	0B	0B	0B	0B	0B
22031930-096-D1																								0A	0A	0B	0B	0B	0B	0B	0B	0B	0B	0B	0B
22031930-096-D2																								0A	0A	0B	0B	0B	0B	0B	0B	0B	0B	0B	0B
22031930-097-D1																									0A	0B	0B	0B	0B	0B	0B	0B	0B	0B	0B	0B
22031930-097-D2																									0A	0B	0B	0B	0B	0B	0B	0B	0B	0B	0B	0B
22031930-098-D1																									0A	0B	0B	0B	0B	0B	0B	0B	0B	0B	0B	0B
22031930-098-D2																									0A	0B	0B	0B	0B	0B	0B	0B	0B	0B	0B	0B
22031930-099-D1																									0A	0B	0B	0B	0B	0B	0B	0B	0B	0B	0B	0B
22031930-099-D2																									0A	0B	0B	0B	0B	0B	0B	0B	0B	0B	0B	0B
22031930-100-D1																									0B	0B	0B	0B	0B	0B	0B	0B	0B	0B	0A	0B
22031930-100-D2																									0A	0B	0B	0B	0B	0B	0B	0B	0B	0B	0A	0A
22049205-001-D1																									0A	0B	0B	0B	0B	0B	0B	0B	0B	0B	0B	0B
22049205-001-D2																									0A	0B	0B	0B	0B	0B	0B	0B	0B	0B	0B	0B
22049205-002-D1																									0B	0B	0B	0B	0B	0B	0B	0B	0B	0B	0B	0B
22049205-002-D2																									0A	0B	0B	0B	0B	0B	0B	0B	0B	0B	0B	0B
22049205-003-D1																									0B	0B	0B	0B	0B	0B	0B	0B	0B	0B	0B	0B
22049205-003-D2																									0A	0B	0B	0B	0B	0B	0B	0B	0B	0B	0B	0B
22049205-004-D1																									0B	0B	0B	0B	0B	0B	0B	0B	0B	0B	0B	0B
22049205-004-D2																									0A	0B	0B	0B	0B	0B	0B	0B	0B	0B	0B	0B
22049205-005-D1																									0B	0B	0A	0A	0B	0B	0B	0B	0B	0A	0A	0A
22049205-005-D2																									0A	0B	0A	0A	0B	0B	0B	0B	0B	0A	0A	0A
22049205-006-D1																									0B	0B	0B	0B	0B	0B	0B	0B	0B	0B	0B	0A
22049205-006-D2																									0A	0B	0B	0B	0B	0B	0B	0B	0A	0A	0A	0A
22049205-007-D1																										0B	0B	0B	0B	0B	0B	0B	0B	0B	0B	0B	0B
22049205-007-D2																										0B	0B	0B	0B	0B	0B	0B	0B	0B	0B	0B	0B
22049205-008-D1																										0B	0A	0B	0B	0B	0B	0B	0B	0B	0B	0B	0B
22049205-008-D2																										0B	0A	0A	0A	0A	0B	0B	0B	0B	0B	0B	0B
22049205-009-D1																										0B	0B	0B	0B	0B	0B	0B	0B	0B	0B	0B	0B
22049205-009-D2																										0B	0B	0B	0B	0B	0B	0B	0B	0B	0B	0B	0B
22049205-010-D1																										0B	0B	0B	0B	0B	0B	0B	0B	0B	0B	0B	0B
22049205-010-D2																										0B	0B	0B	0B	0B	0B	0B	0B	0B	0B	0B	0B
22049205-011-D1																										0B	0B	0B	0B	0B	0B	0B	0B	0B	0B	0B	0B
22049205-011-D2																										0B	0B	0B	0B	0B	0B	0B	0B	0B	0B	0B	0B
22049205-012-D1																										0B	0B	0B	0B	0B	0B	0B	0B	0B	0B	0B	0B
22049205-012-D2																										0B	0B	0B	0B	0B	0B	0B	0B	0B	0B	0B	0B
22049205-013-D1																										0B	0B	0B	0B	0B	0B	0B	0B	0B	0B	0B	0B
22049205-013-D2																										0B	0B	0B	0B	0B	0B	0B	0B	0A	0B	0A	0B
22049205-014-D1																										0B	0A	0A	0B	0B	0B	0B	0B	0A	0B	0A	0B
22049205-014-D2																										0B	0A	0A	0B	0B	0B	0B	0B	0A	0B	0A	0B
22049205-015-D1																										0B	0B	0A	0B	0B	0B	0B	0B	0A	0B	0B	0B
22049205-015-D2																										0B	0A	0A	0B	0B	0B	0B	0B	0A	0B	0A	0A
22049205-016-D1																										0A	0B	0B	0B	0B	0B	0B	0B	0B	0B	0B	0B
22049205-016-D2																										0A	0A	0A	0A	0A	0B	0B	0B	0B	0B	0B	0B
22049205-017-D1																										0A	0A	0B	0B	0B	0B	0B	0B	0A	0B	0B	0B
22049205-017-D2																										0A	0A	0A	0A	0B	0B	0B	0B	0A	0B	0A	0A
22049205-018-D1																										0A	0B	0A	0B	0B	0B	0B	0B	0B	0B	0B	0B
22049205-018-D2																										0A	0A	0A	0A	0B	0B	0B	0B	0B	0B	0B	0B
22049205-019-D1																										0B	0B	0B	0B	0B	0B	0B	0B	0A	0B	0A	0B
22049205-019-D2																										0B	0B	0A	0A	0B	0B	0B	0B	0A	0B	0A	0B
22049205-020-D1																										0B	0B	0B	0B	0B	0B	0B	0B	0B	0B	0B	0B
22049205-020-D2																										0B	0B	0B	0B	0B	0B	0B	0B	0B	0B	0B	0B
22049205-021-D1																										0B	0B	0B	0A	0B	0B	0B	0B	0B	0B	0B	0B
22049205-021-D2																										0A	0A	0B	0A	0B	0B	0B	0B	0B	0B	0B	0B
22049205-022-D1																											0B	0A	0B	0B	0B	0B	0B	0B	0B	0B	0B	0B
22049205-022-D2																											0B	0A	0A	0A	0A	0B	0B	0B	0B	0B	0B	0B
22049205-023-D1																											0B	0B	0B	0B	0B	0B	0B	0B	0B	0B	0B	0B
22049205-023-D2																											0B	0A	0B	0B	0B	0B	0B	0B	0B	0B	0B	0B
22049205-024-D1																											0B	0B	0B	0B	0B	0B	0B	0B	0B	0B	0B	0B
22049205-024-D2																											0B	0A	0B	0B	0B	0B	0B	0B	0B	0B	0B	0B
22049205-025-D1																											0B	0B	0B	0B	0B	0B	0B	0B	0B	0B	0B	0B
22049205-025-D2																											0B	0B	0B	0B	0B	0B	0B	0B	0B	0B	0B	0B
22049205-026-D1																											0B	0B	0B	0B	0B	0B	0B	0B	0B	0B	0B	0B
22049205-026-D2																											0B	0B	0B	0B	0B	0B	0B	0B	0B	0B	0B	0B
22049205-027-D1																											0B	0B	0B	0B	0B	0B	0B	0B	0B	0B	0B	0B
22049205-027-D2																											0B	0B	0B	0B	0B	0B	0B	0B	0B	0B	0B	0B
22049205-028-D1																												0A	0A	0A	0A	0A	0B	0B	0B	0B	0B	0B	0B
22049205-028-D2																												0A	0A	0A	0A	0A	0A	0B	0B	0B	0B	0B	0B
22049205-029-D1																												0A	0B	0B	0B	0B	0B	0B	0B	0B	0B	0B	0B
22049205-029-D2																												0A	0A	0A	0A	0A	0B	0A	0A	0A	0B	0B	0B
22049205-030-D1																												0A	0B	0B	0B	0B	0B	0B	0B	0B	0B	0B	0B
22049205-030-D2																												0A	0A	0A	0A	0A	0B	0B	0B	0B	0B	0B	0B
22049205-031-D1																												0B	0B	0B	0B	0B	0B	0B	0B	0B	0B	0B	0B
22049205-031-D2																												0A	0A	0A	0A	0A	0A	0B	0B	0B	0B	0B	0B
22049205-032-D1																												0B	0B	0B	0B	0B	0B	0B	0B	0B	0B	0B	0B
22049205-032-D2																												0A	0B	0B	0B	0B	0B	0B	0B	0B	0B	0B	0B
22049205-033-D1																												0B	0B	0B	0B	0B	0B	0B	0B	0B	0B	0B	0B
22049205-033-D2																												0A	0A	0A	0A	0A	0A	0B	0B	0B	0B	0B	0B
22049205-034-D1																												0B	0B	0B	0B	0B	0B	0B	0B	0B	0B	0B	0B
22049205-034-D2																												0A	0A	0A	0A	0A	0B	0B	0B	0B	0B	0B	0B
22049205-035-D1																												0B	0B	0B	0B	0B	0B	0B	0B	0B	0B	0B	0B
22049205-035-D2																												0A	0B	0B	0B	0B	0B	0B	0B	0B	0B	0B	0B
22049205-036-D1																												0A	0B	0B	0B	0B	0B	0B	0B	0B	0B	0B	0B
22049205-036-D2																												0A	0B	0B	0B	0B	0B	0B	0B	0B	0B	0B	0B
22049205-037-D1																												0B	0B	0B	0B	0B	0B	0B	0B	0B	0B	0B	0B
22049205-037-D2																												0A	0B	0B	0B	0B	0B	0B	0B	0B	0B	0B	0B
22049205-038-D1																												0B	0B	0B	0B	0B	0B	0B	0B	0B	0B	0B	0B
22049205-038-D2																												0B	0B	0B	0B	0B	0B	0B	0B	0B	0B	0B	0B
22049205-039-D1																												0B	0B	0B	0B	0B	0B	0B	0B	0B	0B	0B	0B
22049205-039-D2																												0B	0B	0B	0B	0B	0B	0B	0B	0B	0B	0B	0B
22049205-040-D1																												0B	0B	0B	0B	0B	0B	0B	0B	0B	0B	0B	0B
22049205-040-D2																												0B	0B	0B	0B	0B	0B	0B	0B	0B	0B	0B	0B
22049205-041-D1																												0B	0B	0B	0B	0B	0B	0B	0B	0B	0B	0B	0B
22049205-041-D2																												0B	0B	0B	0B	0B	0B	0B	0B	0B	0B	0B	0B
22049205-042-D1																												0B	0B	0B	0B	0B	0B	0B	0B	0B	0B	0B	0B
22049205-042-D2																												0B	0B	0B	0B	0B	0B	0B	0B	0B	0B	0B	0B
22049205-043-D1																												0B	0B	0B	0B	0B	0B	0B	0B	0B	0B	0B	0B
22049205-043-D2																												0B	0B	0B	0B	0B	0B	0B	0B	0B	0B	0B	0B
22049205-044-D1																												0B	0B	0B	0B	0B	0B	0B	0B	0B	0B	0B	0B
22049205-044-D2																												0B	0B	0B	0B	0B	0B	0B	0B	0B	0B	0B	0B
22049205-045-D1																												0B	0B	0B	0B	0B	0B	0B	0B	0B	0B	0B	0B
22049205-045-D2																												0B	0B	0B	0B	0B	0B	0B	0B	0B	0B	0B	0B
22049205-046-D1																												0B	0B	0B	0B	0B	0B	0B	0B	0B	0B	0B	0B
22049205-046-D2																												0B	0B	0B	0B	0B	0B	0B	0B	0B	0B	0B	0B
22049205-047-D1																												0B	0B	0B	0B	0B	0B	0B	0B	0B	0B	0B	0B
22049205-047-D2																												0B	0B	0B	0B	0B	0B	0B	0B	0B	0B	0B	0B
22049205-048-D1																														0B	0B	0B	0B	0B	0B	0B	0B	0B	0B	0B	0B
22049205-048-D2																														0A	0A	0A	0A	0A	0A	0A	0A	0B	0B	0B	0B
22049205-049-D1																														0A	0A	0A	0B	0B	0B	0A	0A	0B	0B	0B	0B
22049205-049-D2																														0A	0A	0A	0A	0A	0A	0A	0A	0B	0B	0B	0B
22049205-050-D1																														0B	0B	0B	0B	0A	0A	0A	0A	0B	0B	0B	0B
22049205-050-D2																														0B	0B	0B	0B	0A	0A	0A	0A	0B	0B	0B	0B
22049205-051-D1																														0B	0B	0B	0B	0B	0B	0B	0B	0B	0B	0B	0B
22049205-051-D2																														0A	0A	0A	0A	0A	0A	0A	0A	0B	0B	0B	0B
22049205-052-D1																														0A	0A	0B	0B	0B	0B	0B	0B	0B	0B	0B	0B
22049205-052-D2																														0A	0A	0A	0A	0A	0A	0A	0B	0B	0B	0B	0B
22049205-053-D1																															0B	0B	0B	0B	0B	0B	0B	0B	0B	0B	0B	0B
22049205-053-D2																															0B	0B	0B	0B	0B	0B	0B	0B	0B	0B	0B	0B
22049205-054-D1																															0A	0B	0B	0B	0B	0B	0B	0B	0B	0B	0B	0B
22049205-054-D2																															0A	0B	0B	0B	0B	0B	0B	0B	0B	0B	0B	0B
22049205-055-D1																															0A	0A	0B	0B	0B	0B	0B	0B	0B	0B	0B	0B
22049205-055-D2																															0A	0A	0A	0A	0A	0A	0A	0B	0B	0B	0B	0B
22049205-056-D1																															0A	0B	0A	0A	0A	0B	0B	0B	0B	0B	0B	0B
22049205-056-D2																															0B	0B	0A	0A	0A	0B	0B	0B	0B	0B	0B	0B
22049205-057-D1																															0B	0B	0B	0B	0B	0B	0B	0B	0B	0B	0B	0B
22049205-057-D2																															0A	0A	0A	0A	0A	0A	0A	0B	0B	0B	0B	0B
22049205-058-D1																															0B	0B	0A	0A	0A	0A	0A	0B	0B	0B	0B	0B
22049205-058-D2																															0A	0A	0A	0A	0A	0A	0A	0B	0B	0B	0B	0B
22049205-059-D1																															0B	0B	0B	0B	0B	0A	0A	0B	0B	0B	0B	0B
22049205-059-D2																															0A	0A	0B	0B	0B	0A	0A	0B	0B	0B	0B	0B
22049205-060-D1																															0B	0B	0B	0B	0B	0B	0B	0B	0B	0B	0B	0B
22049205-060-D2																															0A	0B	0B	0B	0B	0B	0B	0B	0B	0B	0B	0B
22049205-061-D1																															0A	0A	0B	0B	0B	0B	0B	0B	0B	0B	0B	0B
22049205-061-D2																															0A	0A	0A	0A	0A	0A	0A	0B	0B	0B	0B	0B
22049205-062-D1																																		0B	0B	0B	0B	0B	0B	0B	0B	0B	0B	0B	0B
22049205-062-D2																																		0B	0B	0B	0B	0B	0B	0B	0B	0B	0B	0B	0B
22049205-063-D1																																		0B	0B	0B	0B	0B	0B	0B	0B	0B	0B	0B	0B - inoculation in fresh medium	0B	0B	0B	0B
22049205-063-D2																																		0A	0A	0A	0A	0B	0B	0B	0B	0B	0B	0B	0B	0B	1C	0B	0B - inoculation in fresh medium with FCS added
22049205-064-D1																																		0B	0B	0B	0B	0B	0B	0B	0B	0B	0B	0B	0B
22049205-064-D2																																		0B	0B	0B	0B	0B	0B	0B	0B	0B	0B	0B	0B
22049205-065-D1																																		0B	0B	0B	0B	0B	0B	0B	0B	0B	0B	0B	0B - inoculation in fresh medium	0B	0B	0B	0B
22049205-065-D2																																		0A	0A	0B	0B	0B	0B	0B	0B	0B	0B	0B	0B	0B	0B	0B	0B - inoculation in fresh medium with FCS added
22049205-066-D1																																		0B	0B	0B	0B	0B	0B	0B	0B	0B	0B	0B	0B
22049205-066-D2																																		0B	0B	0B	0B	0B	0B	0B	0B	0B	0B	0B	0B
22049205-067-D1																																		0A	0B	0B	0B	0B	0B	0B	0B	0B	0B	0B	0B
22049205-067-D2																																		0A	0B	0B	0B	0B	0B	0A	0B	0B	0B	0B	0B
22049205-068-D1																																		0A	0A	0A	0B	0B	0B	0B	0B	0B	0B	0B	0B - inoculation in fresh medium	0B	0B	0B	0B
22049205-068-D2																																		0A	0A	0A	0A	0B	0B	0B	0B	0B	0B	0B	0B - inoculation in fresh medium	0B	0B	0B	0B
22049205-069-D1																																		0A	0A	0A	0A	0B	0B	0B	0B	0B	0B	0B	0B
22049205-069-D2																																		0A	0A	0A	0A	0B	0B	0B	0B	0B	0B	0B	0B
22049205-070-D1																																		0A	0A	0A	0A	0B	0B	0B	0B	0B	0B	0B	0B - inoculation in fresh medium	0B	0B	0B	0B
22049205-070-D2																																		0A	0A	0A	0A	0B	0B	0B	0B	0B	0B	0B	0B - inoculation in fresh medium	0B	0B	0B	0B
22049205-071-D1																																		0B	0B	0B	0B	0B	0B	0B	0B	0B	0B	0B	0B
22049205-071-D2																																		0A	0A	0A	0A	0B	0B	0B	0B	0B	0B	0B	0B
22049205-072-D1																																				0A	0A	0B	0B	0B	0B	0B	0B	0B	0B	0B	0B
22049205-072-D2																																				0A	0A	0B	0B	0B	0B	0B	0B	0B	0B	0B	0B
22049205-073-D1																																				0A	0B	0B	0B	0B	0B	0B	0B	0B	0B	0B	0B
22049205-073-D2																																				0A	0B	0B	0B	0B	0B	0B	0B	0B	0B	0B	0B
22049205-074-D1																																				0B	0B	0B	0B	0B	0B	0B	0B	0B	0B	0B	0B
22049205-074-D2																																				0B	0B	0B	0B	0B	0B	0B	0B	0B	0B	0B	0B
22049205-075-D1																																				0B	0B	0B	0B	0B	0B	0B	0B	0B	0B	0B	0B
22049205-075-D2																																				0A	0B	0B	0B	0B	0B	0B	0A	0B	0B	0B	0B
22049205-076-D1																																				0B	0B	0B	0B	0B	0B	0B	0B	0B	0B	0B	0B
22049205-076-D2																																				0B	0B	0B	0B	0B	0B	0B	0B	0B	0B	0B	0B
22049205-077-D1																																				0B	0B	0B	0B	0B	0B	0B	0B	0B	0B	0B	0B
22049205-077-D2																																				0B	0B	0B	0B	0B	0B	0B	0B	0B	0B	0B	0B
22049205-078-D1																																				0A	0B	0B	0B	0B	0B	0B	0B	0B	0B	0B	0B
22049205-078-D2																																				0A	0B	0B	0B	0B	0B	0B	0B	0B	0B	0B	0B
22049205-079-D1																																				0B	0B	0B	0B	0B	0B	0B	0B	0B	0B	0B	0B
22049205-079-D2																																				0B	0B	0B	0B	0B	0B	0B	0B	0B	0B	0B	0B
22049205-080-D1																																				0B	0B	0B	0B	0B	0B	0B	0B	0B	0B	0B	0B
22049205-080-D2																																				0A	0B	0B	0B	0B	0B	0B	0B	0B	0B	0B	0B
22049205-081-D1																																				0B	0B	0B	0B	0B	0B	0B	0B	0B	0B	0B	0B
22049205-081-D2																																				0B	0B	0B	0B	0B	0B	0B	0B	0B	0B	0B	0B
22049205-082-D1																																					0B	0B	0B	0B	0B	0B	0B	0B	0B	0B	0B	0B
22049205-082-D2																																					0B	0B	0B	0B	0B	0B	0B	0B	0B	0B	0B	0B
22049205-083-D1																																					0B	0B	0B	0B	0B	0B	0B	0B	0B	0B	0B	0B
22049205-083-D2																																					0B	0B	0B	0B	0B	0B	0B	0B	0B	0B	0B	0B
22049205-084-D1																																					0B	0B	0B	0B	0B	0B	0B	0B	0B	0B	0B	0B
22049205-084-D2																																					0B	0B	0B	0B	0B	0B	0B	0B	0B	0B	0B	0B
22049205-085-D1																																					0B	0B	0B	0B	0B	0B	0B	0B	0B	0B	0B	0B
22049205-085-D2																																					0B	0B	0B	0B	0B	0B	0B	0B	0B	0B	0B	0B
22049205-086-D1																																					0B	0B	0B	0B	0B	0B	0B	0B	0B	0B	0B	0B
22049205-086-D2																																					0B	0B	0B	0B	0B	0B	0B	0B	0B	0B	0B	0B
22049205-087-D1																																					0B	0B	0B	0B	0B	0B	0B	0B	0B	0B	0B	0B
22049205-087-D2																																					0B	0B	0B	0B	0B	0B	0B	0B	0B	0B	0B	0B
22049205-088-D1																																					0B	0B	0B	0B	0B	0B	0B	0B	0B	0B	0B	0B
22049205-088-D2																																					0B	0B	0B	0B	0B	0B	0B	0B	0B	0B	0B	0B
22049205-089-D1																																					0B	0B	0B	0B	0B	0B	0B	0B	0B	0B	0B	0B
22049205-089-D2																																					0B	0B	0B	0B	0B	0B	0B	0B	0B	0B	0B	0B
22049205-090-D1																																					0B	0B	0B	0B	0B	0B	0B	0B	0B	0B	0B	0B
22049205-090-D2																																					0B	0B	0B	0B	0B	0B	0B	0B	0B	0B	0B	0B
22049205-091-D1																																					0B	0B	0B	0B	0B	0B	0B	0B	0B	0B	0B	0B
22049205-091-D2																																					0B	0B	0B	0B	0B	0B	0B	0B	0B	0B	0B	0B
22049205-092-D1																																						0B	0B	0B	0B	0B	0B	0B	0B	0B	0B	0B	0B
22049205-092-D2																																						0B	0B	0B	0B	0B	0B	0B	0B	0B	0B	0B	0B
22049205-093-D1																																						0B	0B	0B	0B	0B	0B	0B	0B	0B	0B	0B	0B
22049205-093-D2																																						0B	0B	0B	0B	0B	0B	0B	0B	0B	0B	0B	0B
22049205-094-D1																																						0B	0B	0B	0B	0B	0B	0B	0B	0B	0B	0B	0B
22049205-094-D2																																						0B	0B	0B	0B	0B	0B	0B	0B	0B	0B	0B	0B
22049205-095-D1																																						0B	0B	0B	0B	0B	0B	0B	0B	0B	0B	0B	0B
22049205-095-D2																																						0B	0B	0B	0B	0B	0B	0B	0B	0B	0B	0B	0B
22049205-096-D1																																						0B	0B	0B	0B	0B	0B	0B	0B	0B	0B	0B	0B
22049205-096-D2																																						0B	0B	0B	0B	0B	0B	0B	0B	0B	0B	0B	0B
22049205-097-D1																																						0B	0B	0B	0B	0B	0B	0B	0B	0B	0B	0B	0B
22049205-097-D2																																						0B	0B	0B	0B	0B	0B	0B	0B	0B	0B	0B	0B
22049205-098-D1																																						0B	0B	0B	0B	0B	0B	0B	0B	0B	0B	0B	0B
22049205-098-D2																																						0B	0B	0B	0B	0B	0B	0B	0B	0B	0B	0B	0B
22049205-099-D1																																						0B	0B	0B	0B	0B	0B	0B	0B	0B	0B	0B	0B
22049205-099-D2																																						0B	0B	0B	0B	0B	0B	0B	0B	0B	0B	0B	0B
22049205-100-D1																																						0B	0B	0B	0B	0B	0B	0B	0B	0B	0B	0B	0B
22049205-100-D2																																						0B	0B	0B	0B	0B	0B	0B	0B	0B	0B	0B	0B
22092782-001-D1																																						0B	0B	0B	0B	0B	0B	0B	0B	0B	0B	0B	0B
22092782-001-D2																																						0B	0B	0B	0B	0B	0B	0B	0B	0B	0B	0B	0B
22092782-002-D1																																						0B	0B	0B	0B	0B	0B	0B	0B	0B	0B	0B	0B
22092782-002-D2																																						0B	0B	0B	0B	0B	0B	0B	0B	0B	0B	0B	0B
22092782-003-D1																																						0B	0B	0B	0B	0B	0B	0B	0B	0B	0B	0B	0B
22092782-003-D2																																							0B	0B	0B	0B	0B	0B	0B	0B	0B	0B	0B
22092782-004-D1																																							0B	0B	0B	0B	0B	0B	0B	0B	0B	0B	0B
22092782-004-D2																																							0B	0B	0B	0B	0B	0B	0B	0B	0B	0B	0A
22092782-005-D1																																							0B	0B	0B	0B	0B	0B	0B	0B	0B	0B	0A
22092782-005-D2																																							0B	0B	0B	0B	0B	0B	0B	0B	0B	0B	0A
22092782-006-D1																																							0B	0B	0B	0B	0B	0B	0B	0B	0B	0B	0A
22092782-006-D2																																							0B	0B	0B	0B	0B	0B	0B	0B	0B	0B	0A
22092782-007-D1																																							0B	0B	0B	0B	0B	0B	0B	0B	0B	0B	0B
22092782-007-D2																																							0B	0B	0B	0B	0B	0B	0B	0B	0B	0B	0B
22092782-008-D1																																								0B	0B	0B	0B	0B	0B	0B	0B	0B	0B
22092782-008-D2																																								0B	0B	0B	0B	0B	0B	0B	0B	0B	0B
22092782-009-D1																																								0B	0B	0B	0B	0B	0B	0B	0B	0B	0B
22092782-009-D2																																								0B	0B	0B	0B	0B	0B	0B	0B	0B	0B
22092782-010-D1																																								0B	0B	0B	0B	0B	0B	0B	0B	0B	0B
22092782-010-D2																																								0B	0B	0B	0B	0B	0B	0B	0B	0B	0B
22092782-011-D1																																								0B	0B	0B	0B	0B	0B	0B	0B	0B	0B
22092782-011-D2																																								0B	0B	0B	0B	0B	0B	0B	0B	0B	0B
22092782-012-D1																																								0B	0B	0B	0B	0B	0B	0B	0B	0B	0B
22092782-012-D2																																								0B	0B	0B	0B	0B	0B	0B	0B	0B	0B
22092782-013-D1																																								0B	0B	0B	0B	0B	0B	0B	0B	0B	0B
22092782-013-D2																																								0B	0B	0B	0B	0B	0B	0B	0B	0B	0B
22092782-014-D1																																								0B	0B	0B	0B	0B	0B	0B	0B	0B	0B
22092782-014-D2																																								0B	0B	0B	0B	0B	0B	0B	0B	0B	0B
22092782-015-D1																																								0B	0B	0B	0B	0B	0B	0B	0B	0B	0B
22092782-015-D2																																								0B	0B	0B	0B	0B	0B	0B	0B	0B	0B
22092782-016-D1																																								0B	0B	0B	0B	0B	0B	0B	0B	0B	0B
22092782-016-D2																																								0B	0B	0B	0B	0B	0B	0B	0B	0B	0B
22092782-017-D1																																								0B	0B	0B	0B	0B	0B	0B	0B	0B	0B
22092782-017-D2																																								0B	0B	0B	0B	0B	0B	0B	0B	0B	0B
22092782-018-D1																																								0B	0B	0B	0B	0B	0B	0B	0B	0B	0B
22092782-018-D2																																								0B	0B	0B	0B	0B	0B	0B	0B	0B	0B
22092782-019-D1																																								0B	0B	0B	0B	0B	0B	0B	0B	0B	0B
22092782-019-D2																																								0B	0B	0B	0B	0B	0B	0B	0B	0B	0B
22092782-020-D1																																									0B	0B	0B	0B	0B	0B	0B	0B	0B
22092782-020-D2																																									0B	0B	0B	0B	0B	0B	0B	0B	0B
22092782-021-D1																																									0B	0B	0B	0B	0B	0B	0B	0B	0B
22092782-021-D2																																									0B	0B	0B	0B	0B	0B	0B	0B	0B
22092782-022-D1																																									0B	0B	0B	0B	0B	0B	0B	0B	0B
22092782-022-D2																																									0B	0B	0B	0B	0B	0B	0B	0B	0B
22092782-023-D1																																									0B	0B	0B	0B	0B	0B	0B	0B	0B
22092782-023-D2																																									0B	0B	0B	0B	0B	0B	0B	0B	0B
22092782-024-D1																																									0B	0B	0B	0B	0B	0B	0B	0B	0B
22092782-024-D2																																									0B	0B	0B	0B	0B	0B	0B	0B	0B
22092782-025-D1																																									0B	0B	0B	0B	0B	0B	0B	0B	0B
22092782-025-D2																																									0B	0B	0B	0B	0B	0B	0B	0B	0B
22092782-026-D1																																									0B	0B	0B	0B	0B	0B	0B	0B	0B
22092782-026-D2																																									0B	0B	0B	0B	0B	0B	0B	0B	0B
22092782-027-D1																																									0B	0B	0B	0B	0B	0B	0B	0B	0B
22092782-027-D2																																									0B	0B	0B	0B	0B	0B	0B	0B	0B
22092782-028-D1																																									0B	0B	0B	0B	0B	0B	0B	0B	0B
22092782-028-D2																																									0B	0B	0B	0B	0B	0B	0B	0B	0B
22092782-029-D1																																									0B	0B	0B	0B	0B	0B	0B	0B	0B
22092782-029-D2																																									0B	0B	0B	0B	0B	0B	0B	0B	0B
22092782-030-D1																																									0B	0B	0B	0B	0B	0B	0B	0B	0B
22092782-030-D2																																									0B	0B	0B	0B	0B	0B	0B	0B	0B
22092782-031-D1																																									0B	0B	0B	0B	0B	0B	0B	0B	0B
22092782-031-D2																																									0B	0B	0B	0B	0B	0B	0B	0B	0B
22092782-032-D1																																											0B	0B	0B	0B	0B	0B	0B
22092782-032-D2																																											0B	0B	0B	0B	0B	0B	0B
22092782-033-D1																																											0B	0B	0B	0B	0B	0B	0B
22092782-033-D2																																											0B	0B	0B	0B	0B	0B	0B
22092782-034-D1																																											0B	0B	0B	0B	0B	0B	0B
22092782-034-D2																																											0B	0B	0B	0B	0B	0B	0B
22092782-035-D1																																											0A	0B	0B	0B	0B	0B	0B
22092782-035-D2																																											0B	0B	0B	0B	0B	0B	0B
22092782-036-D1																																											0A	0B	0B	0B	0B	0B	0B
22092782-036-D2																																											0B	0B	0B	0B	0B	0B	0B
22092782-037-D1																																											0B	0B	0B	0B	0B	0B	0B
22092782-037-D2																																											0B	0B	0B	0B	0B	0B	0B
22092782-038-D1																																											0B	0B	0B	0B	0B	0B	0B
22092782-038-D2																																											0B	0B	0B	0B	0B	0B	0B
22092782-039-D1																																											0B	0B	0B	0B	0B	0B	0B
22092782-039-D2																																											0B	0B	0B	0B	0B	0B	0B
22092782-040-D1																																											0B	0B	0B	0B	0B	0B	0B
22092782-040-D2																																											0B	0B	0B	0B	0B	0B	0B
22092782-041-D1																																											0B	0B	0B	0B	0B	0B	0B
22092782-041-D2																																											0B	0B	0B	0B	0B	0B	0B
22092782-042-D1																																											0B	0B	0B	0B	0B	0B	0B
22092782-042-D2																																											0B	0B	0B	0B	0B	0B	0B
22092782-043-D1																																											0B	0B	0B	0B	0B	0B	0B
22092782-043-D2																																											0B	0B	0B	0B	0B	0B	0B
22092782-044-D1																																											0B	0B	0B	0B	0B	0B	0B
22092782-044-D2																																											0B	0B	0B	0B	0B	0B	0B
22092782-045-D1																																											0B	0B	0B	0B	0B	0B	0B
22092782-045-D2																																											0B	0B	0B	0B	0B	0B	0B
22092782-046-D1																																											0B	0B	0B	0B	0B	0B	0B
22092782-046-D2																																											0B	0B	0B	0B	0B	0B	0B
22092782-047-D1																																											0B	0B	0B	0B	0B	0B	0B
22092782-047-D2																																											0B	0B	0B	0B	0B	0B	0B
22092782-048-D1																																											0B	0B	0B	0B	0B	0B	0B
22092782-048-D2																																											0B	0B	0B	0B	0B	0B	0B
22092782-049-D1																																											0B	0B	0B	0B	0B	0B	0B
22092782-049-D2																																											0B	0B	0B	0B	0B	0B	0B
22092782-050-D1																																											0B	0B	0B	0B	0B	0B	0B
22092782-050-D2																																											0B	0B	0B	0B	0B	0B	0B
22092782-051-D1																																											0B	0B	0B	0B	0B	0B	0B
22092782-051-D2																																											0B	0B	0B	0B	0B	0B	0B
22092782-052-D1																																											0B	0B	0B	0B	0B	0B	0B
22092782-052-D2																																											0B	0B	0B	0B	0B	0B	0B
22092782-053-D1																																											0B	0B	0B	0B	0B	0B	0B
22092782-053-D2																																											0B	0B	0B	0B	0B	0B	0B
22092782-054-D1																																												0B	0B	0B	0B	0B	0B
22092782-054-D2																																												0B	0B	0B	0B	0B	0B
22092782-055-D1																																												0B	0B	0B	0B	0B	0B
22092782-055-D2																																												0B	0B	0B	0B	0B	0B
22092782-056-D1																																												0B	0B	0B	0B	0B	0B
22092782-056-D2																																												0B	0B	0B	0B	0B	0B
22092782-057-D1																																												0B	0B	0B	0B	0B	0B
22092782-057-D2																																												0B	0B	0B	0B	0B	0B
22092782-058-D1																																												0B	0B	0B	0B	0B	0B
22092782-058-D2																																												0B	0B	0B	0B	0B	0B
22092782-059-D1																																												0B	0B	0B	0B	0B	0B
22092782-059-D2																																												0B	0B	0B	0B	0B	0B
22092782-060-D1																																												0B	0B	0B	0B	0B	0B
22092782-060-D2																																												0B	0B	0B	0B	0B	0B
22092782-061-D1																																												0B	0B	0B	0B	0B	0B
22092782-061-D2																																												0B	0B	0B	0B	0B	0B
22092782-062-D1																																												0B	0B	0B	0B	0B	0B
22092782-062-D2																																												0B	0B	0B	0B	0B	0B
22092782-063-D1																																												0B	0B	0B	0B	0B	0B
22092782-063-D2																																												0B	0B	0B	0B	0B	0B
22092782-064-D1																																												0B	0B	0B	0B	0B	0B
22092782-064-D2																																												0B	0B	0B	0B	0B	0B
22092782-065-D1																																												0B	0B	0B	0B	0B	0B
22092782-065-D2																																												0B	0B	0B	0B	0B	0B
22092782-066-D1																																												0B	0B	0B	0B	0B	0B
22092782-066-D2																																												0B	0B	0B	0B	0B	0B
22092782-067-D1																																												0B	0B	0B	0B	0B	0B
22092782-067-D2																																												0B	0B	0B	0B	0B	0B
22092782-068-D1																																												0B	0B	0B	0B	0B	0B
22092782-068-D2																																												0B	0B	0B	0B	0B	0B
22092782-069-D1																																												0B	0B	0B	0B	0B	0B
22092782-069-D2																																												0B	0B	0B	0B	0B	0B
22092782-070-D1																																												0B	0B	0B	0B	0B	0B
22092782-070-D2																																												0B	0B	0B	0B	0B	0B
22092782-071-D1																																												0B	0B	0B	0B	0B	0B
22092782-071-D2																																												0B	0B	0B	0B	0B	0B
22092782-072-D1																																												0B	0B	0B	0B	0B	0B
22092782-072-D2																																												0B	0B	0B	0B	0B	0B
22092782-073-D1																																												0B	0B	0B	0B	0B	0B
22092782-073-D2																																												0B	0B	0B	0B	0B	0B
22092782-074-D1																																												0B	0B	0B	0B	0B	0B
22092782-074-D2																																												0B	0B	0B	0B	0B	0B
22092782-075-D1																																												0B	0B	0B	0B	0B	0B
22092782-075-D2																																												0B	0B	0B	0B	0B	0B
22092782-076-D1																																												0B	0B	0B	0B	0B	0B
22092782-076-D2																																												0B	0B	0B	0B	0B	0B
22092782-077-D1																																												0B	0B	0B	0B	0B	0B
22092782-077-D2																																												0B	0B	0B	0B	0B	0B
22092782-078-D1																																												0B	0B	0B	0B	0B	0B
22092782-078-D2																																												0B	0B	0B	0B	0B	0B
22092782-079-D1																																												0B	0B	0B	0B	0B	0B
22092782-079-D2																																												0B	0B	0B	0B	0B	0B
22092782-080-D1																																												0B	0B	0B	0B	0B	0B
22092782-080-D2																																												0B	0B	0B	0B	0B	0B
22092782-081-D1																																												0B	0B	0B	0B	0B	0B
22092782-081-D2																																												0B	0B	0B	0B	0B	0B
22092782-082-D1																																												0B	0B	0B	0B	0B	0B
22092782-082-D2																																												0B	0B	0B	0B	0B	0B
22092782-083-D1																																												0B	0B	0B	0B	0B	0B
22092782-083-D2																																												0B	0B	0B	0B	0B	0B
22092782-084-D1																																													0B	0B	0B	0B	0B
22092782-084-D2																																													0B	0B	0B	0B	0B
22092782-085-D1																																													0B	0B	0B	0B	0B
22092782-085-D2																																													0B	0B	0B	0B	0B
22092782-086-D1																																													0B	0B	0B	0B	0B
22092782-086-D2																																													0B	0B	0B	0B	0B
22092782-087-D1																																													0B	0B	0B	0B	0B
22092782-087-D2																																													0B	0B	0B	0B	0B
22092782-088-D1																																													0B	0B	0B	0B	0B
22092782-088-D2																																													0B	0B	0B	0B	0B
22092782-089-D1																																													0B	0B	0B	0B	0B
22092782-089-D2																																													0B	0B	0B	0B	0B
22092782-090-D1																																													0B	0B	0B	0B	0B
22092782-090-D2																																													0B	0B	0B	0B	0B
22092782-091-D1																																													0B	0B	0B	0B	0B
22092782-091-D2																																													0B	0B	0B	0B	0B
22092782-092-D1																																													0B	0B	0B	0B	0B
22092782-092-D2																																													0B	0B	0B	0B	0B
22092782-093-D1																																													0B	0B	0B	0B	0B
22092782-093-D2																																													0B	0B	0B	0B	0B
22092782-094-D1																																													0B	0B	0B	0B	0B
22092782-094-D2																																													0B	0B	0B	0B	0B
22092782-095-D1																																													0B	0B	0B	0B	0B
22092782-095-D2																																													0B	0B	0B	0B	0B
22092782-096-D1																																													0B	0B	0B	0B	0B
22092782-096-D2																																													0B	0B	0B	0B	0B
22092782-097-D1																																													0B	0B	0B	0B	0B
22092782-097-D2																																													0B	0B	0B	0B	0B
22092782-098-D1																																													0B	0B	0B	0B	0B
22092782-098-D2																																													0B	0B	0B	0B	0B
22092782-099-D1																																													0B	0B	0B	0B	0B
22092782-099-D2																																													0B	0B	0B	0B	0B
22092782-100-D1																																													0B	0B	0B	0B	0B
22092782-100-D2																																													0B	0B	0B	0B	0B
22112526-001-D1																																														0B	0B	0B	0B
22112526-001-D2																																														0B	0B	0B	0B
22112526-002-D1																																														0B	0B	0B	0B
22112526-002-D2																																														0B	0B	0B	0B
22112526-003-D1																																														0B	0B	0B	0B
22112526-003-D2																																														0B	0B	0B	0B
22112526-004-D1																																														0B	0B	0B	0B
22112526-004-D2																																														0B	0B	0B	0B
22112526-005-D1																																														0B	0B	0B	0B
22112526-005-D2																																														0B	0B	0B	0B
22112526-006-D1																																														0B	0B	0B	0B
22112526-006-D2																																														0B	0B	0B	0B
22112526-007-D1																																														0B	0B	0B	0B
22112526-007-D2																																														0B	0B	0B	0B
22112526-008-D1																																														0B	0B	0B	0B
22112526-008-D2																																														0B	0B	0B	0B
22112526-009-D1																																														0B	0B	0B	0B
22112526-009-D2																																														0B	0B	0B	0B
22112526-010-D1																																														0B	0B	0B	0B
22112526-010-D2																																														0B	0B	0B	0B
22112526-011-D1																																														0B	0B	0B	0B
22112526-011-D2																																														0B	0B	0B	0B
22112526-012-D1																																														0B	0B	0B	0B
22112526-012-D2																																														0B	0B	0B	0B
22112526-013-D1																																														0B	0B	0B	0B
22112526-013-D2																																														0B	0B	0B	0B
22112526-014-D1																																														0B	0B	0B	0B
22112526-014-D2																																														0B	0B	0B	0B
22112526-015-D1																																														0B	0B	0B	0B
22112526-015-D2																																														0B	0B	0B	0B
22112526-016-D1																																														0B	0B	0B	0B
22112526-016-D2																																														0B	0B	0B	0B
22112526-017-D1																																														0B	0B	0B	0B
22112526-017-D2																																														0B	0B	0B	0B
22112526-018-D1																																														0B	0B	0B	0B
22112526-018-D2																																														0B	0B	0B	0B
22112526-019-D1																																														0B	0B	0B	0B
22112526-019-D2																																														0B	0B	0B	0B
22112526-020-D1																																														0B	0B	0B	0B
22112526-020-D2																																														0B	0B	0B	0B
22112526-021-D1																																														0B	0B	0B	0B
22112526-021-D2																																														0B	0B	0B	0B
22112526-022-D1																																														0B	0B	0B	0B
22112526-022-D2																																														0B	0B	0B	0B
22112526-023-D1																																														0B	0B	0B	0B
22112526-023-D2																																														0B	0B	0B	0B
22112526-024-D1																																														0B	0B	0B	0B
22112526-024-D2																																														0B	0B	0B	0B
22112526-025-D1																																														0B	0B	0B	0B
22112526-025-D2																																														0B	0B	0B	0B
22112526-026-D1																																														0B	0B	0B	0B
22112526-026-D2																																														0B	0B	0B	0B
22112526-027-D1																																														0B	0B	0B	0B
22112526-027-D2																																														0B	0B	0B	0B
22112526-028-D1																																														0B	0B	0B	0B
22112526-028-D2																																														0B	0B	0B	0B
22112526-029-D1																																														0B	0B	0B	0B
22112526-029-D2																																														0B	0B	0B	0B
[truncated: 13 more columns]

## Sheet: Field dictionary Suppl_Tab1-3
Field Dictionary Supplementary Tables 1-3
Field name	Description
Abortion	Occurence of abortion within the last two years, as reported by the animal owner (never, rarely, occasionally, frequently)
Abortion in first trimester	If the cow aborted at least once within the first trimester of gestation within the last two years (yes/no)
Abortion in third trimester	If the cow aborted at least once within the third trimester of gestation within the last two years (yes/no)
Age	Age of the cattle, in years
Birth of weak calf	Birth of weak calf/calves within the last two years (yes/no)
Breed	Breed of the cattle
Introduce cattle	If the farmer usually introduces new cattle (yes/no)
Cow ID	Anonymised unique identification number of the cattle
CT-value	CT-value
Date culture turned positive	Date when Leptospira spp. was first detected in the culture (dd.mm.yyyy)
Date of abortion	Date of the abortion during the last pregnancy (dd.mm.yyyy)
Date of onset of the symptoms	Date on which the symptoms were first noticed (dd.mm.yyyy)
Date of sampling	Date on which the sample was taken (dd.mm.yyyy)
Date when FCS was added	Date when foetal calf serum (FCS) was added to the culture (dd.mm.yyyy)
Farm ID	Anonymised unique identification number of the farm
FCS added to culture	If foetal calf serum (FCS) has been added to the culture (yes/no)
Federal state	Federal state where the cattle lived at time of sampling
Inoculation in the laboratory	Inoculation into EMJH-STAFF medium has been done in the laboratory (yes/no)
Movement of cattle	If cattle have access to pasture or are moved to an alpine pasture (yes/no)
Multiple inseminations	Occurrence of multiple inseminations to achieve pregnancy within the last two years (never, rarely, occasionally, frequently)
Natural water sources	If the cattle have access to natural water sources (e.g. stream, spring water) (yes/no)
Needed two or more inseminations to get pregnant	If the cow needed two or more inseminations to achieve pregnancy within the last two years (yes/no)
Number of cattle on farm	Number of cattle held on the farm
On-farm inoculation	Inoculation into EMJH-STAFF medium has been done on the farm (yes/no)
Onset of the fertility problems	Date when these fertility problems started (dd.mm.yyyy)
Other fertility issues	Presence of fertility issues within the last two years (never, rarely, occasionally, frequently)
PCR result	Result of the real-time PCR (positive/negative)
Production type cattle	Cattle production type (dairy/beef)
Production type farm	Type of production on the farm (dairy, beef, mixed)
Reduction in milk production	Reduction in milk production within last two years (never, rarely, occasionally, frequently)
Result cg-MLST	Result of the core-genome multi locus sequence typing (cg MLST)
Result culture	Result of the culture (positive/negative)
Rodents seen on farm	Rodents are seen on a regularly basis on farm (yes/no)
Sample ID	Anonymised unique identification number of the sample
Sampling protocol	Sampling strategy used to choose the sampled cattle (targeted/semi-targeted)
Sex	Sex of the cattle
Slaughterhouse ID	Anonymised unique identification number of the slaughterhouse
Symptoms reported	Symptoms reported by the animal owner on the day of sampling (abortion, fertility disorders, photosensitisation, decrease in milk production, haematuria, icterus)
Time of arrival at the lab	Exact time when the sample arrived at the lab (hh:mm)
Time of observation of cultures	Number of weeks the cultures have been observed before being discarded (weeks)
Time of on-farm inoculation	Time when the samples were inoculated in the field (hh:mm)
Time of sampling	Exact time when the sample was obtained (hh:mm)
Trimester of gestation	Trimester when the abortion during the last pregnancy happened (first trimester, second trimester, third trimester)
Type of sample	Type of sample collected (kidney/urine)
Usage of Bunsen-Burner	If a Bunsen-burner was used during the in-field inoculation to get a sterile environment (yes/no)

## Sheet: Field dictionary Suppl_Table4
Field Dictionary Supplementary Table 4
Code	Description
Dilution ID	Unique identification number of the dilution, which is composed of the sample ID and the dilution D1 (1:100) or D2 (1:1000)
0	no Leptospira
1	on average 1-5 Leptospira per field
2	on average 5-100 Leptospira per field
3	>100 Leptospira per field
A	no Leptospira and no contaminants
B	only contaminants
C	Leptospira and contaminants
NI	not inoculated because urine volume was insufficient
